# Supplementary material for: Atrx inactivation drives disease-defining phenotypes in glioma cells of origin through global epigenomic remodeling
Source: Nat Commun. 2018 Mar 13;9:1057. doi: 10.1038/s41467-018-03476-6 (PMC5849741; doi:10.1038/s41467-018-03476-6)
Supplement: Supplementary file 4 — Supplementary Data 1 [file 41467_2018_3476_MOESM4_ESM.xlsx]

## Sheet: Datafile1
gene	p-value	fold change	chr	Trans Start	Trans Stop	ATAC Closed (Peak Area)	ATAC Open (Peak Area)	Atrx ChIP Tp53+/+ (Peak Area)	Atrx ChIP Tp53-/- (Peak Area)			Peak Area within 10 kB of Trans Start
Gm14639	0.0188415	-5.73715	chrX	53399600	53419600	0	22699.3	0	0
Slc29a1	7.55e-06	-18.4785	chr17	45715700	45735700	0	19333	4330000	4370000
Atp5g1	0.0429973	-2.57963	chr11	95926900	95946900	0	13236.5	595261	935813
Ing1	0.0119998	-3.89962	chr8	11546100	11566100	0	12789.9	3150000	7950000
Calm2	0.0011518	-108241	chr17	87836200	87856200	0	12204.7	4270000	4270000
Gm10131	0.00448311	-4.72e+19	chr8	35164800	35184800	0	11887.1	482766	1100000
Mrpl38	0.00293253	-4.43503	chr11	115986000	116006000	0	11728	651471	1250000
Csf1	0.000369341	-2.12694	chr3	107544000	107564000	0	11432.4	1550000	2110000
Hip1	1.82e-05	-22.7866	chr5	136011000	136031000	0	11078	523276	426923
Fhl3	0.00275068	-2.69592	chr4	124368000	124388000	5163.78	10646.3	1490000	1830000
Cotl1	0.0291097	-2.74992	chr8	122354000	122374000	0	10575.8	690796	571922
Fadd	0.00308431	-2.98372	chr7	151758000	151778000	0	10084.3	905617	943852
Pif1	0.000809138	-3.81187	chr9	65425000	65445000	0	9869.36	2560000	4720000
Metrn	0.0216898	-7.9e+19	chr17	25924000	25944000	7776.22	9665.23	3190000	4090000
Lasp1	0.00121059	-4.89131	chr11	97650300	97670300	0	9579.54	2370000	3760000
Pfn1	0.0154072	-6.21e+19	chr11	70458100	70478100	0	9483.33	1390000	3480000
Rdx	0.0258689	-2.35037	chr9	51845300	51865300	0	9431.42	2600000	4490000
Ddx18	0.0113271	-2.23854	chr1	123446000	123466000	2804.05	9399.6	507374	731729
Myc	0.0217332	-83.1289	chr15	61806900	61826900	0	9347.68	19000000	18700000
Six3os1	0.00112401	-10.2197	chr17	86004700	86024700	0	9023.74	6250000	2100000
Git1	0.000709152	-4.28379	chr11	77297100	77317100	0	8987.15	1510000	1930000
Plk2	0.00342882	-231.914	chr13	111175000	111195000	0	8774.4	4700000	6560000
Polr2h	0.0303521	-2.93449	chr16	20707700	20727700	0	8727.77	929627	1580000
Slc20a1	0.000815716	-18.9301	chr2	129014000	129034000	0	8724.65	380024	1290000
Rrp1b	0.00325066	-2.2704	chr17	32163000	32183000	0	8630.92	1120000	3280000
1810032O08Rik	0.0480556	-2.08533	chr11	116523000	116543000	0	8580.53	5560000	9010000
Slc25a39	0.000687713	-1198.77	chr11	102256000	102276000	0	8548.89	2170000	4500000
BC026590	0.00652893	-2.36909	chr4	56805200	56825200	0	8504.06	346373	278418
Anp32b-ps1	0.00843416	-1770000	chr4	142969000	142989000	4239.18	8032.13	1690000	269350
Ube2a	0.00137958	-2.58839	chrX	34404400	34424400	0	7908.52	182981	142597
Gpn2	0.0320607	-2.02028	chr4	133130000	133150000	0	7811.05	347433	679579
Suz12	8.36e-05	-2.14346	chr11	79796600	79816600	0	7804.9	758636	1580000
Arl6ip4	0.0274519	-4.81599	chr5	124556000	124576000	0	7733.34	1680000	1760000
Itpripl1	0.00278151	-3.66858	chr2	126958000	126978000	0	7710.67	183789	1000000
Ppan	8.85e-05	-181.62	chr9	20682600	20702600	0	7637.22	500666	814112
Abcb6	0.000214817	-4.88416	chr1	75159400	75179400	0	7484.67	832854	788272
Gtpbp3	0.000558993	-4.08483	chr8	74002000	74022000	5918.98	7378.41	3620000	4130000
Ano8	0.0102177	-5.10217	chr8	74000000	74020000	0	7378.41	4260000	4550000
Rps19bp1	8.54e-05	-7.20889	chr15	80084700	80104700	0	7318.05	705763	960330
Atf4	0.0360294	-24300000	chr15	80075600	80095600	0	7318.05	705763	960330
Spag5	0.0303568	-2.1038	chr11	78105000	78125000	0	7297.51	5560000	8940000
Cdc42ep1	0.0308419	-15.1591	chr15	78663100	78683100	0	7170.99	8520000	18200000
Srsf3	0.0322629	-172.805	chr17	29159600	29179600	0	7165.41	944001	2080000
Mrps18b	0.00159602	-6.24533	chr17	36039500	36059500	0	7149.79	1390000	2460000
Gcnt4	0.000988344	-2.3539	chr13	97684600	97704600	5679.27	7149.63	818361	4700000
Nrn1	0.000911666	-7.34819	chr13	36812500	36832500	0	7138.09	1710000	252139
Psmc3ip	0.000866827	-23.7798	chr11	100945000	100965000	0	7105.14	147807	320674
Phf13	0.00679656	-4.94834	chr4	151360000	151380000	0	7072.95	800832	618559
Ncapg2	0.00445819	-2.82397	chr12	117634000	117654000	3735.63	7011.69	447566	1380000
Arhgdia	0.00436587	-2.87e+20	chr11	120433000	120453000	0	6991.14	1330000	951828
Rpl27	0.00168898	-1791.97	chr11	101294000	101314000	0	6955.27	537922	1000000
Kifc1	0.00424084	-2.74114	chr17	34010200	34030200	0	6905.07	333173	159237
Hyou1	0.00383304	-17.0654	chr9	44177600	44197600	0	6820.34	158696	157177
Rab34	0.00347505	-4.85061	chr11	77991900	78011900	0	6785.96	4690000	5020000
Gm7935	0.00989744	-3633.7	chr15	73902000	73922000	0	6769.66	226777	359546
Samd1	4.61e-05	-2008.25	chr8	86511600	86531600	0	6735.02	2880000	3560000
Spc24	0.00461544	-9.45304	chr9	21554700	21574700	0	6729.31	280677	270576
Med22	0.00650999	-5.1189	chr2	26756100	26776100	0	6679.61	406761	917141
Fam84b	9.5e-06	-17.2198	chr15	60646600	60666600	0	6667.07	4560000	10800000
Dclre1b	0.00600723	-2.51781	chr3	103603000	103623000	0	6649.74	950358	1400000
Cebpb	0.00872733	-2.22564	chr2	167504000	167524000	0	6647.93	1230000	1830000
Pitrm1	0.00403963	-2.6218	chr13	6537400	6557400	0	6645.98	676555	1010000
Znhit3	0.00445231	-2.6668	chr11	84719800	84739800	0	6606.02	255615	201852
Aaas	0.000264338	-2.08895	chr15	102171000	102191000	0	6600.73	273135	206282
Thumpd1	0.00263792	-31.7142	chr7	126854000	126874000	4045.66	6541.9	243734	737871
Gm5601	0.0208805	-136000000	chr7	126873000	126893000	0	6541.9	12352.2	0
Sac3d1	2.51e-05	-264.294	chr19	6108590	6128590	0	6479.16	653263	998298
Amd-ps3	0.0446946	-24700000	chr18	64599700	64619700	0	6437.64	281864	130955
Pdlim4	4.77e-05	-5.16364	chr11	53868100	53888100	8324.54	6417.19	2120000	2020000
Ckap2l	0.0131841	-2.61333	chr2	129113000	129133000	0	6370.58	214278	170726
A030009H04Rik	0.00171443	-3.20872	chr11	69144000	69164000	0	6316.03	1030000	1240000
2610507B11Rik	0.0197916	-64.0074	chr11	78065300	78085300	0	6290.22	689181	1120000
5430417L22Rik	0.0237042	-22.1746	chr2	118561000	118581000	0	6270.13	324614	2470000
Apc	0.0151329	-2.19669	chr18	34370600	34390600	0	6220.25	3820000	5870000
Pop5	0.00212146	-3.30287	chr5	115676000	115696000	0	6211.1	39249	179760
Nop56	0.00139373	-553755	chr2	130090000	130110000	0	6123.37	215529	627907
Akirin1	0.0014093	-2.38474	chr4	123411000	123431000	0	6086.93	1420000	2190000
Men1	0.00772951	-2.51364	chr19	6324980	6344980	0	5995.03	154932	438122
2015-09-09	0.000444347	-4.09744	chr11	117159000	117179000	2448.04	5929.15	5450000	5990000
2700038G22Rik	0.0267141	-2.54677	chr5	23346400	23366400	0	5919.11	598038	1750000
Hbegf	4.29e-05	-6.57403	chr18	36665500	36685500	5091.58	5853.69	823412	622251
Dusp1	0.00034334	-2.19103	chr17	26634700	26654700	0	5851.36	7440000	10500000
Rpl10a	0.0058711	-64.0518	chr17	28455400	28475400	0	5799.56	147440	406949
Tomm5	0.00424725	-288.703	chr4	45110900	45130900	0	5790.68	144841	413452
Sf3b3	0.00372954	-5.26849	chr8	113361000	113381000	0	5787.59	386426	962947
Psmc5	0.00589133	-21.4729	chr11	106107000	106127000	0	5786.77	90948.1	147785
Ftsj3	1.62e-05	-1714.61	chr11	106102000	106122000	0	5786.77	90948.1	147785
Thoc3	5.98e-05	-3.84727	chr13	54560100	54580100	0	5691.58	202800	541970
Tuba1a	5.4e-05	-1.78e+37	chr15	98774000	98794000	0	5556.72	4390000	7520000
Gfer	0.0247455	-45.2531	chr17	24823100	24843100	0	5514.8	214586	132842
Parp1	0.0038454	-6.12458	chr1	182489000	182509000	0	5443.43	679744	618213
Rhobtb2	0.000356703	-3.63973	chr14	70195300	70215300	0	5436.23	2900000	4210000
Nol12	0.0246394	-2.3579	chr15	78755400	78775400	4365.03	5424.75	1110000	1320000
Lgals1	0.00418756	-1.55e+18	chr15	78747200	78767200	4365.03	5424.75	1070000	1290000
Xpo1	0.000779844	-13.9901	chr11	23146000	23166000	0	5314.36	2590000	5190000
Adamts4	0.000344332	-7.50057	chr1	173171000	173191000	0	5258.46	6240000	4430000
Tufm	0.00540779	-6.23404	chr7	133621000	133641000	2670.47	5249.22	286311	401284
Crk	0.00922965	-3.40647	chr11	75482800	75502800	0	5241.55	278657	780094
Ifrd2	0.000115721	-16.0376	chr9	107480000	107500000	1631.38	5224.89	417283	799826
Gpr162	0.0173976	-2.72557	chr6	124804000	124824000	0	5216.62	492746	1140000
Cdca5	9.32e-06	-13.6248	chr19	6074980	6094980	0	5158.28	230468	324065
Limd2	0.00301638	-3.01908	chr11	106011000	106031000	0	5147.13	196482	543292
Tm7sf2	0.0434539	-11.8547	chr19	6057090	6077090	0	5143.39	361308	566944
Myef2	0.000780874	-2.3992	chr2	124905000	124925000	0	5099.13	1620000	2820000
Vegfa	0.00300986	-16.8837	chr17	46148300	46168300	0	5098.83	6350000	11200000
Nt5dc2	0.000392311	-59.4823	chr14	31938000	31958000	0	5094.73	1090000	1570000
Esco2	3.14e-05	-2.41896	chr14	66436000	66456000	0	5088.18	170802	197076
Prpf19	0.0148314	-8.50087	chr19	10959700	10979700	0	5086.64	219249	723767
Fam73b	6.49e-05	-2.1677	chr2	30209800	30229800	0	4965.17	623743	544908
Chrm3	3.6e-07	-282.066	chr13	9868330	9888330	0	4931.05	211919	198068
U2af1	0.00407744	-2.07892	chr17	31785700	31805700	0	4868.87	442099	288932
Ptges2	0.00148329	-5.47427	chr2	32241400	32261400	0	4854.47	1410000	1590000
Hjurp	0.0220867	-33.2614	chr1	90156000	90176000	0	4842.52	5320000	6250000
Nudc	0.0101705	-54.2564	chr4	133079000	133099000	0	4814.84	122407	64476.5
Rgs4	0.0104504	-8.06651	chr1	171668000	171688000	0	4760.16	48348.7	556250
Rabggtb	8.68e-05	-187.23	chr3	153565000	153585000	3689.01	4744.59	462066	1560000
D17Wsu104e	0.0208642	-3.60986	chr17	56313100	56333100	0	4744.24	1000000	1220000
Txn2	0.00583958	-2.29527	chr15	77736100	77756100	0	4705.44	351615	528910
A330040F15Rik	0.048567	-3.2817	chr19	12661100	12681100	0	4650.75	0	22295.2
Tacc3	0.00363727	-4.67439	chr5	33990800	34010800	0	4650.02	785883	1240000
Ncaph	0.00851415	-2.93913	chr2	126930000	126950000	0	4626.4	110273	601710
Stoml2	0.00161987	-50.8281	chr4	43032700	43052700	0	4605.45	683236	1730000
D2Wsu81e	0.00179872	-4.86258	chr2	30023000	30043000	0	4495.13	438348	740078
Strap	0.00608667	-13.2013	chr6	137674000	137694000	0	4489.96	144725	717032
Adrbk1	0.00383022	-2.47522	chr19	4279390	4299390	0	4446.89	226633	291850
Exosc10	0.00276544	-2.33324	chr4	147923000	147943000	0	4385.02	0	82583.5
Ttll12	0.0108745	-2.25897	chr15	83407300	83427300	0	4353.97	534856	738527
Cep55	3.42e-05	-2.55128	chr19	38119500	38139500	0	4339.37	256881	236892
Gtf3c4	0.013207	-3.65153	chr2	28685800	28705800	0	4325.06	706374	589686
Etv4	0.0306342	-8.03984	chr11	101623000	101643000	0	4313.36	2200000	5650000
Gm10053	1.1e-06	-3.4e+57	chr19	24940200	24960200	0	4285.89	59894.3	80064.9
Sec13	0.00837746	-6.44717	chr6	113675000	113695000	0	4064.51	75161	148558
Arl4d	0.0195471	-2.00826	chr11	101517000	101537000	17767	4055.96	3130000	3290000
Cdr2l	0.000373121	-10.4831	chr11	115233000	115253000	0	3998.05	1210000	1250000
Fam58b	0.01297	-40.7875	chr11	78555200	78575200	0	3995.83	802376	876832
Phlda3	0.0124265	-3.36696	chr1	137653000	137673000	3069.17	3981.35	229773	1990000
Gm4879	0.000551032	-12.268	chr7	13754200	13774200	0	3953.61	17770.5	256714
Kif20a	1.26e-05	-538.47	chr18	34774300	34794300	0	3917.92	319255	469395
Nek2	0.00209987	-4.93369	chr1	193635000	193655000	0	3916.79	298269	546403
Rfc4	9.91e-05	-3.07849	chr16	23104800	23124800	0	3910.63	791918	1030000
Pfas	0.0392852	-2.03747	chr11	68794100	68814100	0	3880.26	2160000	1530000
Nip7	0.0350294	-20.8889	chr8	109571000	109591000	0	3867.65	341225	476607
Chpf	0.0148985	-160.483	chr1	75465300	75485300	0	3861.75	630187	607462
Aimp2	0.00864343	-8.52119	chr5	144661000	144681000	0	3860.67	57254.1	242521
Rpn1	0.040254	-7.10062	chr6	88024500	88044500	0	3817.76	298254	330140
Stk40	3.45e-05	-2.97844	chr4	125771000	125791000	7403.23	3801.48	463826	1500000
Ints5	0.000932041	-19.7439	chr19	8957480	8977480	0	3750.24	354339	395811
1810009A15Rik	0.000496725	-381.975	chr19	8953390	8973390	0	3750.24	441404	586337
Nop16	0.00132692	-11.4769	chr13	54681300	54701300	0	3739.76	149080	284311
Nolc1	0.000457828	-317.536	chr19	46140400	46160400	0	3718.2	272385	93033
Bop1	1.06e-06	-7.12829	chr15	76295300	76315300	0	3710.43	40537	219813
Spata5l1	0.000244903	-7.50288	chr2	122446000	122466000	0	3701.22	263801	1690000
Tomm70a	0.00175617	-6.31863	chr16	57111800	57131800	5098.85	3664.19	1180000	1580000
Coro1c	0.00455693	-2.14966	chr5	114288000	114308000	0	3654.9	7090000	7730000
Erf	0.000295617	-713.01	chr7	26025700	26045700	4602.28	3631.96	14700000	18800000
Serp1	0.0453045	-85.0817	chr3	58319800	58339800	0	3594.71	639673	993531
Sf3a3	0.0308272	-2.00277	chr4	124382000	124402000	3442.52	3585.79	651105	842270
Emg1	0.00199299	-13.6054	chr6	124646000	124666000	0	3540.88	252008	331766
Ap1s1	0.0382467	-10.4027	chr5	137504000	137524000	0	3506.76	1410000	1380000
Idh3a	6.35e-05	-69.5885	chr9	54424300	54444300	0	3502.97	101008	393415
Aars	0.000640245	-9.12857	chr8	113547000	113567000	2399.43	3485.48	205839	589641
Dalrd3	0.00123917	-28.4693	chr9	108462000	108482000	0	3478.65	647758	1200000
Nptx1	1.38e-05	-4450000	chr11	119399000	119419000	0	3459.16	504206	2350000
Stc1	7.09e-05	-2.65768	chr14	69637300	69657300	0	3423.53	1720000	2490000
Eef1e1	0.00227919	-6.98105	chr13	38740900	38760900	0	3413.61	1020000	1320000
Gap43	1.71e-05	-3.16126	chr16	42266200	42286200	0	3401.39	1360000	2450000
Fam136a	0.00011861	-66.1703	chr6	86305700	86325700	0	3381.14	904780	3420000
Recql4	0.0391079	-2.43917	chr15	76531000	76551000	0	3358.37	221902	248293
Prc1	0.00383477	-33.9342	chr7	87429300	87449300	0	3326.32	50222.1	123278
Rbbp4	0.0255638	-3.49079	chr4	129002000	129022000	0	3291.89	609668	771811
Gclc	0.000215384	-2.01035	chr9	77592300	77612300	0	3288.88	2530000	5140000
Cnbp	0.003823	-28600000000	chr6	87791000	87811000	0	3248.45	463807	470139
Tarbp2	0.00410065	-3.22818	chr15	102339000	102359000	0	3233.73	1400000	3410000
Pycrl	0.0294169	-4.50249	chr15	75742000	75762000	0	3220.41	162980	197772
Peg10	0.000273209	-9450000	chr6	4687300	4707300	4521.91	3211.98	1230000	2530000
Slc25a25	0.00150416	-4.29469	chr2	32276300	32296300	1557.64	3210.73	2650000	5170000
Purb	0.0439071	-9998.53	chr11	6359140	6379140	0	3165.47	659118	868544
Grk6	6.88e-05	-2.96345	chr13	55536700	55556700	0	3157.2	879258	1370000
Whsc1	0.00604412	-2.19323	chr5	34153400	34173400	0	3131.12	368955	1550000
Golph3	0.000390467	-12.2336	chr15	12241200	12261200	0	3123.65	664362	1550000
Sulf2	0.00708528	-2.02145	chr2	165970000	165990000	8133.08	3089.78	7770000	6930000
Cetn2	0.0185608	-135.778	chrX	70152200	70172200	5834.36	3085.37	71887	248765
Ccdc85b	0.00294051	-2028.53	chr19	5447550	5467550	0	3072.52	282694	635338
Nans	0.00145087	-2.65032	chr4	46492100	46512100	0	3034.26	526322	456914
Mmp15	0.000192337	-12200000	chr8	97866200	97886200	3677.9	2990.12	2650000	5270000
Hn1l	0.00171382	-26.0402	chr17	25087600	25107600	0	2945.8	115989	70159.4
Pgp	0.00485751	-136223	chr17	24597400	24617400	0	2915.81	431985	812778
Pmf1	0.00463295	-2.39118	chr3	88204200	88224200	0	2877.33	197062	171966
Stard4	0.000440708	-217.001	chr18	33363400	33383400	0	2864.85	469252	1890000
Tars	0.00257328	-6.09095	chr15	11319400	11339400	3906.67	2864.47	687316	811266
Rfwd3	0.000454219	-2.79271	chr8	113814000	113834000	0	2852.6	515583	1020000
Sf3b4	8.45e-05	-30.9028	chr3	95966300	95986300	0	2829.71	218348	671882
Lsm3	0.000587866	-3.95436	chr6	91456000	91476000	0	2780.29	660528	728026
Cherp	0.0101502	-2.65747	chr8	74989100	75009100	0	2765.33	469020	520099
Slc35e1	0.0308052	-4.30944	chr8	75006100	75026100	0	2765.33	555457	481016
Tnfrsf1a	0.0154364	-3.92327	chr6	125289000	125309000	0	2758.08	161647	1460000
Tbl3	0.00270694	-15.4437	chr17	24829500	24849500	0	2757.4	175296	382228
Pkmyt1	0.00667692	-3.25866	chr17	23853300	23873300	3014.96	2732.59	207069	655489
E2f4	5.26e-05	-6.66991	chr8	107812000	107832000	0	2723.72	503114	1230000
Uhrf1	0.00157258	-130.062	chr17	56432700	56452700	5124.59	2722.54	223676	571011
Dhcr7	2.79e-05	-65.9947	chr7	150999000	151019000	0	2696.29	453985	712663
Slbp	5.39e-07	-4.7704	chr5	33974800	33994800	0	2689.49	457966	913361
Elovl5	0.0127751	-2.04754	chr9	77755200	77775200	0	2679.56	1340000	4490000
Cnih2	0.00405571	-2.09556	chr19	5088420	5108420	0	2679.14	637169	432974
4930427A07Rik	0.000226703	-6.74117	chr12	114385000	114405000	0	2645.98	6830000	10300000
Fasn	0.00235381	-634000000	chr11	120660000	120680000	0	2641.79	1630000	1610000
Donson	0.0025663	-7.52603	chr16	91674700	91694700	0	2629.71	191520	349909
Slc35c2	3.55e-05	-5.82441	chr2	165093000	165113000	0	2618.67	7840000	8140000
Nwd1	4.29e-05	-3.13085	chr8	75160600	75180600	4631.06	2616.03	7720000	12000000
Prdx3	0.0117548	-2.90974	chr19	60940500	60960500	0	2611.28	276179	384652
Asb6	0.00811497	-2.33027	chr2	30670800	30690800	0	2553.9	2010000	2370000
Kpna2	0.0137314	-5.50132	chr11	106844000	106864000	0	2522.94	2630000	2580000
Gtl3	0.00285944	-4.45969	chr8	97948800	97968800	0	2514.44	7370000	15600000
Lrdd	0.000764732	-2.22813	chr7	148616000	148636000	0	2479.05	165040	153818
Rad23a	0.045476	-17.4179	chr8	87351900	87371900	0	2476.68	731381	911670
Eif3i	0.0353108	-26.2627	chr4	129263000	129283000	0	2440.27	139751	223246
Telo2	6.65e-05	-2.00764	chr17	25228400	25248400	0	2395.38	189155	231760
Phb2	0.00136232	-1400000	chr6	124652000	124672000	0	2378.42	220874	289397
Shmt1	2.51e-05	-3.83839	chr11	60596700	60616700	0	2374.29	154876	152402
Trp53	0.0276666	-2.87399	chr11	69383900	69403900	0	2306.66	1070000	3320000
Egln3	9.01e-05	-2.48419	chr12	55294800	55314800	0	2303.27	1680000	2580000
Baz1b	0.000625142	-2.85238	chr5	135653000	135673000	0	2302.76	4180000	4230000
Mtmr11	4.75e-05	-249.134	chr3	95955900	95975900	0	2263.77	194342	1270000
Asf1b	8.83e-06	-3.19836	chr8	86469400	86489400	0	2247.65	281464	386607
Sipa1	3.03e-05	-3.41488	chr19	5653710	5673710	0	2195.67	105245	0
Pkd1	4.26e-05	-83.5043	chr17	24676900	24696900	8985.23	2194.88	1670000	1620000
Anp32e	0.022325	-62.0369	chr3	95723200	95743200	0	2178.33	761469	1510000
Kif11	2.54e-05	-3.24551	chr19	37440900	37460900	0	2121.35	736315	1140000
Kif21b	0.0103943	-2.88764	chr1	138018000	138038000	0	2109.74	1620000	3020000
Cenpe	0.00140224	-2.06464	chr3	134866000	134886000	0	2107.65	227464	207094
Gm10254	0.000246636	-150000000	chr3	54605200	54625200	0	2101.93	1100000	2880000
Psd	0.0111131	-2.43457	chr19	46382300	46402300	3659.02	2087.77	460243	697956
Fgfr1	0.0046816	-3.20885	chr8	26614100	26634100	0	2075.66	2910000	2830000
Mapk7	0.000498679	-5.25046	chr11	61294400	61314400	0	2075.25	1680000	1700000
H2afz	0.0248104	-2.32e+23	chr3	137517000	137537000	0	2075.17	2980000	4500000
2015-09-05	0.0485444	-2.1652	chr16	18620000	18640000	0	2059.11	423692	721694
Bola2	0.00930965	-109.381	chr7	133829000	133849000	3699.9	2036.42	225864	538622
Gm13182	0.0268081	-232000000000	chr2	3458010	3478010	0	2012.99	38792.9	66406.9
Bub1	0.000220816	-2.91871	chr2	127621000	127641000	0	2000.15	29059.1	58434.4
H2-K1	0.020795	-9.47454	chr17	34124100	34144100	0	1990.41	567720	178125
Plxnd1	0.000174946	-4.70219	chr6	115896000	115916000	0	1940.71	260271	638393
Myo18a	0.000593176	-2.31712	chr11	77566700	77586700	0	1926.52	2600000	3940000
Rpl5	0.00197838	-2.01841	chr5	108320000	108340000	0	1910.02	763188	1720000
Kif23	0.00963597	-2.42895	chr9	61783300	61803300	0	1909.54	389261	473486
Nutf2-ps1	0.00317594	-818000000000000	chr19	53653600	53673600	0	1884.85	23971.9	85698.7
Foxc1	0.0114576	-4.3294	chr13	31888500	31908500	0	1856.02	2670000	8250000
Acadl	0.0282733	-2.53669	chr1	66894900	66914900	5026.59	1813.46	3980000	4210000
Ccne1	7.36e-05	-7.20778	chr7	38874400	38894400	0	1811.57	628013	222540
Dennd2a	0.00210471	-2.21905	chr6	39429200	39449200	1444.71	1808.84	5280000	6680000
Mrps26	0.00854271	-3.49766	chr2	130379000	130399000	0	1806.12	126397	486248
Mars2	0.00529767	-60.6247	chr1	55284000	55304000	0	1802.35	13000000	12900000
Rhoq	0.00406659	-88.1432	chr17	87352400	87372400	5900.8	1784.94	15400000	19600000
Mcmbp	0.000218613	-2.08638	chr7	135833000	135853000	1685.03	1730.36	427322	602253
Dusp7	0.013591	-6.30842	chr9	106261000	106281000	0	1722.14	2460000	4660000
Prkacb	0.00869719	-2.64247	chr3	146399000	146419000	0	1712.53	240958	656152
Pip4k2b	0.00138984	-2.74315	chr11	97578100	97598100	0	1659.93	695030	399992
Ddx27	0.0218568	-2.34278	chr2	166831000	166851000	0	1655.88	66326.1	132590
Aacs	5.11e-05	-2.26184	chr5	125946000	125966000	0	1628.55	407337	513453
Tomm40	2.12e-05	-30.1865	chr7	20278500	20298500	0	1614.47	1460000	4410000
Ier3	0.00895833	-3.14644	chr17	35948600	35968600	4727.11	1610.37	2770000	2670000
Mybbp1a	0.00128305	-780268	chr11	72244900	72264900	0	1585.34	440190	2210000
Polr1b	3.15e-05	-2.10542	chr2	128917000	128937000	0	1551.55	193592	353135
Nsdhl	1.62e-07	-3.93265	chrX	70153900	70173900	2917.18	1542.68	35943.5	124382
Anapc1	0.00152185	-3.00598	chr2	128434000	128454000	0	1502.61	42185.1	229053
Dlg4	0.0460385	-2.38897	chr11	69820600	69840600	0	1406.98	1350000	1380000
Yrdc	0.000172739	-10.4811	chr4	124518000	124538000	0	1400.39	1330000	2210000
Epn2	0.000189354	-5.51553	chr11	61347800	61367800	0	1384.55	2560000	3780000
Hsph1	0.000979196	-5.65272	chr5	150429000	150449000	0	1368.68	1620000	2110000
Crtap	0.000715012	-2.06806	chr9	114277000	114297000	3409.57	1366.14	1270000	2130000
Acly	0.000854844	-17.7312	chr11	100331000	100351000	0	1316.15	646705	750617
Ivns1abp	0.00670193	-59.4846	chr1	153182000	153202000	0	1216.36	677900	3340000
Cd276	1.32e-05	-3.21838	chr9	58378700	58398700	0	1212.38	1030000	1270000
2015-09-11	3.13e-06	-14.8311	chr5	93512500	93532500	0	1147.65	1810000	2360000
Fdx1l	0.000258007	-2.14933	chr9	20868000	20888000	0	1112.64	56315.4	153140
Pcna	0.00145371	-24800000000	chr2	132066000	132086000	3437.68	1057.11	328316	1010000
Wnk1	0.00144528	-2.94786	chr6	119867000	119887000	0	1005.31	591713	542064
Pdia6	0.0159994	-16.2747	chr12	17263400	17283400	0	884.915	224113	137552
Pprc1	0.00125183	-5.54577	chr19	46121000	46141000	1990.94	854.223	542915	1200000
Nup210	0.000316306	-2.21846	chr6	90957400	90977400	0	846.711	410787	822000
Ttll4	0.00821288	-2.11395	chr1	74698300	74718300	0	717.282	93363	114627
Mybl2	6.35e-06	-2.41962	chr2	162870000	162890000	4558.58	716.138	68310	63984.4
Lama5	0.0390456	-2.14834	chr2	179951000	179971000	1362.36	631.085	376858	746893
Snrnp25	0.0204039	-4.8424	chr11	32095400	32115400	0	604.886	124391	122674
Pvr	0.000176029	-2.16395	chr7	20486200	20506200	0	598.443	220045	840618
Actl6a	0.00159737	-3.12808	chr3	32597500	32617500	0	549.487	551380	712363
Npm1	0.00331971	-105135	chr11	33044500	33064500	0	539.148	4680000	5470000
Bnip2	0.000323005	-3.10839	chr9	69827300	69847300	0	521.9	336802	682471
Itga6	4.53e-05	-2.13104	chr2	71573700	71593700	718.579	294.952	1520000	2290000
Eno1	0.000127205	-96.5177	chr4	149601000	149621000	6355.49	266.48	6230000	11700000
Eif4g1	0.000110787	-553286	chr16	20658400	20678400	0	127.072	685626	596306
Tagln2	4.64e-05	-8.12e+16	chr1	174420000	174440000	31016.1	0	9590000	950404
Spry2	0.0180115	-395.597	chr14	106286000	106306000	22981.6	0	17300000	34100000
Pou3f4	0.000652707	-230.427	chrX	108000000	108020000	20589.2	0	2610000	2540000
Zic5	4.85e-05	-2.13473	chr14	122849000	122869000	18724.5	0	3430000	21000000
Nptx2	0.00101698	-7.54111	chr5	145297000	145317000	18416.4	0	55340.4	61666.1
Zic1	6.7e-06	-63.0509	chr9	91247900	91267900	17661.1	0	3150000	24100000
Aurkb	0.000574584	-375.818	chr11	68849100	68869100	17315.8	0	2550000	4780000
Adamts1	2.44e-05	-15.5051	chr16	85789900	85809900	16158.7	0	6000000	14300000
S100a10	4.86e-05	-53.2997	chr3	93349000	93369000	15820.1	0	1960000	2220000
Apln	0.00308284	-50.623	chrX	45378000	45398000	15765.5	0	137949	657898
Zyx	0.000256409	-69.0254	chr6	42289800	42309800	15565.1	0	3280000	2730000
Zic2	0.01524	-3.17676	chr14	122865000	122885000	15445.5	0	3240000	14200000
Car3	4.12e-05	-3.46601	chr3	14853500	14873500	15081.1	0	175330	618725
Msn	0.00126832	-20.9582	chrX	93281400	93301400	13922.6	0	272202	421596
Ccnd1	0.000188699	-9.79e+50	chr7	152114000	152134000	13501	0	15900000	15900000
Kif3c	0.0129119	-2.13728	chr12	3355130	3375130	12520.9	0	5870000	9160000
Ehd2	4.26e-05	-2.80025	chr7	16542800	16562800	12433.9	0	1400000	1200000
Tubb6	0.000614299	-6617.43	chr18	67540400	67560400	12163.7	0	555066	1160000
Arc	1.39e-05	-24.2393	chr15	74493000	74513000	12105	0	248358	103802
Cpsf2	0.00190155	-3.27073	chr12	103204000	103224000	11652.1	0	461622	493162
Chst7	0.00142457	-5.90617	chrX	19626700	19646700	11100	0	369776	497260
Rrp8	0.0458866	-14.6427	chr7	112872000	112892000	11086.3	0	659316	1080000
Kif2c	0.00323225	-2.48467	chr4	116845000	116865000	10591.7	0	669384	894501
Zcchc3	0.00375902	-2.57259	chr2	152231000	152251000	10531.8	0	1860000	4970000
Hmox1	0.00387066	-3.42634	chr8	77607500	77627500	10427.9	0	1520000	2210000
Ssbp4	0.00344066	-4.88416	chr8	73122200	73142200	9900.52	0	7710000	14900000
Sertad1	0.00189537	-2.12677	chr7	28261900	28281900	9820.8	0	1690000	1530000
Chek1	1.26e-05	-3.52741	chr9	36520300	36540300	9726.93	0	382525	383713
Slitrk5	0.0180167	-2.6955	chr14	112064000	112084000	9611.81	0	8530000	7450000
Ccne2	4.21e-05	-7.44073	chr4	11108500	11128500	9583.14	0	1270000	2370000
Lor	0.000206113	-18.1254	chr3	91877100	91897100	9574.44	0	1140000	867045
Fignl1	0.0163231	-6.01844	chr11	11691500	11711500	9497.99	0	603418	606583
Peg12	0.00746566	-273266	chr7	69599400	69619400	9011.42	0	1530000	2320000
Trim27	0.00014042	-5.06283	chr13	21261300	21281300	8975.46	0	2100000	7290000
Rrm2	0.000115619	-34400000000000	chr12	25383100	25403100	8626.19	0	582275	778972
E2f8	0.000898103	-3.16248	chr7	56120600	56140600	8306.21	0	363864	312591
Lypla2	0.0250715	-1310000	chr4	135516000	135536000	8258.91	0	1100000	2790000
Fkbp1a	0.00136551	-335.474	chr2	151358000	151378000	8206.25	0	344707	1600000
Cpox	4.85e-05	-3.58134	chr16	58660300	58680300	8110.52	0	245986	754146
Itga5	0.0035873	-2.22188	chr15	103187000	103207000	8096.86	0	201285	498656
Mtap	0.0210982	-2.01585	chr4	88773000	88793000	8024.65	0	711365	851250
Ddx3x	0.020351	-7997.5	chrX	12848100	12868100	7985.13	0	1550000	2280000
Mettl3	0.0241036	-2.03825	chr14	52906300	52926300	7944.87	0	563636	754263
Trmt6	0.00110351	-3.47497	chr2	132626000	132646000	7891.95	0	33954.2	37436.7
Arpc5l	0.00160155	-10.1526	chr2	38853600	38873600	7808.17	0	237270	458279
Foxg1	8.13e-05	-44.5648	chr12	50473700	50493700	7783.88	0	383757	5210000
Gm561	0.0320398	-3.44473	chr2	144410000	144430000	7684.77	0	652554	724082
Scd1	0.0311007	-134415	chr19	44472200	44492200	7331.92	0	824891	1260000
Fbl	0.0109588	-9.32253	chr7	28944800	28964800	7314.5	0	2890000	3460000
Glrx5	0.00499312	-5.3705	chr12	106261000	106281000	7298.86	0	1610000	2000000
5530401N12Rik	0.0166881	-4.37246	chr17	35993800	36013800	7099.31	0	2760000	3460000
Klf6	0.00163983	-18.7141	chr13	5850730	5870730	7077.78	0	17900000	26600000
Rpl21-ps8	0.00144369	-1045.52	chr18	82683400	82703400	7069.98	0	939846	943686
Ldha	0.0103399	-147000000	chr7	54086800	54106800	6883.42	0	392968	2150000
Tpm4	0.00608698	-290.108	chr8	74648900	74668900	6877.21	0	3870000	2680000
Eif1a	1.34e-05	-10.3839	chr18	46747400	46767400	6448.07	0	1150000	1270000
Pbk	0.00412177	-22.7655	chr14	66414700	66434700	6445.65	0	170062	367555
Cdca7	0.000415707	-113.064	chr2	72304200	72324200	6401.79	0	1740000	2060000
Setd8	0.0080819	-8.43273	chr5	124880000	124900000	6361.24	0	631209	1060000
Fam60a	7.28e-05	-2.21641	chr6	148883000	148903000	6288.05	0	2170000	2760000
Cinp	0.000386183	-3.10492	chr12	112117000	112137000	6162.82	0	310816	869135
Zfp367	0.000541284	-2.86879	chr13	64241500	64261500	6160.77	0	1200000	919528
Tmem35	0.000205553	-15.048	chrX	130820000	130840000	6094	0	41410.3	117468
Imp4	0.0287634	-2.23819	chr1	34486700	34506700	5722.91	0	451464	678449
Gm6195	0.00346214	-5.46437	chr1	9782630	9802630	5722.24	0	932194	1620000
Naa10	0.0275382	-5.79666	chrX	71155200	71175200	5708.94	0	30761.5	0
Rnf14	0.00154931	-2.43917	chr18	38446300	38466300	5678.49	0	623781	1190000
Amotl1	6.43e-05	-3.10707	chr9	14409000	14429000	5664.23	0	908348	2880000
Slc39a10	0.000230529	-2.5181	chr1	46900900	46920900	5648.3	0	2070000	2620000
Eif4ebp1	0.00658826	-2.29368	chr8	28360800	28380800	5617.22	0	1460000	1980000
Cct8	0.00551213	-8548.43	chr16	87486100	87506100	5407.25	0	326108	980213
Gsr	0.000364413	-2.09475	chr8	34753000	34773000	5396.44	0	695079	930000
Cldn25	0.00398693	-82.4276	chr16	58718000	58738000	5346.98	0	498993	2390000
Itgav	0.00039434	-2.42587	chr2	83554600	83574600	5329.52	0	2000000	5620000
Bok	0.000107027	-2.7008	chr1	95572300	95592300	5274.62	0	419944	563368
Cebpz	0.00957992	-2.77203	chr17	79326400	79346400	5230.94	0	293031	165451
Nop10	0.00337154	-20770.9	chr2	112092000	112112000	5179.59	0	962467	1550000
Lpo	0.00461005	-2.96242	chr11	87629600	87649600	5140.91	0	336816	912125
Snrpd1	0.00951665	-3.10444	chr18	10607800	10627800	5114.22	0	1490000	2350000
Yars2	0.0226149	-4.11119	chr16	16293100	16313100	5067.52	0	1020000	1030000
Slfn9	6.86e-06	-5.92074	chr11	82794600	82814600	5046.25	0	198030	282707
Fam84a	0.000276585	-2300000000000	chr12	14148800	14168800	5033	0	3400000	13000000
Trim28	0.000127582	-29700000	chr7	13599500	13619500	4978.16	0	1260000	1650000
Rrs1	0.000335378	-1470000	chr1	9525490	9545490	4876.52	0	578623	1680000
Tnfrsf12a	0.000247624	-3650000	chr17	23804400	23824400	4766.46	0	680880	461448
Foxm1	0.00403185	-35.6364	chr6	128306000	128326000	4611.38	0	656179	991251
Tmsb10	0.000992463	-36500000000000	chr6	72898300	72918300	4568.66	0	769478	1160000
Dpf1	0.00139794	-2.89331	chr7	30082900	30102900	4566.75	0	2540000	1640000
Car2	0.00228603	-9.11908	chr3	14876400	14896400	4554.53	0	1670000	4740000
Pcp4l1	9.72e-05	-6.87593	chr1	173116000	173136000	4525.24	0	666079	631584
Wsb2	0.000244173	-18.1695	chr5	117797000	117817000	4398.03	0	1530000	4370000
Psmc4	0.00680064	-35.2175	chr7	28822000	28842000	4384.16	0	199235	262594
Hmga1	1.71e-05	-2157.86	chr17	27683600	27703600	4299.58	0	1990000	1600000
Upp1	7.74e-05	-2.06694	chr11	9008100	9028100	4256.38	0	788149	1320000
Cdc6	2.23e-05	-5.14697	chr11	98759100	98779100	4249.53	0	197224	890385
Ccnd2	0.000147479	-109000000	chr6	127091000	127111000	4240.43	0	2130000	2970000
Mcm6	3.86e-05	-37.7409	chr1	130246000	130266000	4198.49	0	440425	247645
Actg1	0.00491817	-4.57e+38	chr11	120198000	120218000	4179.74	0	4830000	14800000
Cenpq	0.00154923	-2.5862	chr17	41054200	41074200	4155.28	0	1340000	756493
Topbp1	0.000506256	-8.06806	chr9	103198000	103218000	4155.22	0	355952	338780
Timm8a1	0.000556467	-740.431	chrX	131066000	131086000	4105.68	0	149551	122519
Hmmr	0.00500174	-4.09523	chr11	40536900	40556900	4105.46	0	50607.1	97172.2
Nudcd2	0.0160263	-15.876	chr11	40537200	40557200	4105.46	0	50607.1	97172.2
Trim9	0.00451619	-2.01399	chr12	71438600	71458600	4074.81	0	3040000	8410000
Slmo2	0.00280455	-34.2915	chr2	174288000	174308000	4074.17	0	896902	1510000
Rcc1	4.76e-06	-18.3445	chr4	131886000	131906000	4060.38	0	611581	1090000
Setd6	0.00352175	-2.42689	chr8	98229800	98249800	3984.73	0	0	55457.6
Hnrnpf	0.0245543	-7208.86	chr6	117840000	117860000	3973.07	0	566160	938239
Hcfc1	0.0158337	-16.0407	chrX	71182800	71202800	3896.75	0	24320	73654.5
Sc4mol	0.00279723	-1265.85	chr8	67190700	67210700	3859.53	0	416480	395255
Chaf1a	0.000607256	-5.04901	chr17	56169800	56189800	3795.98	0	592448	779087
Naa38	0.00033556	-3.73932	chr6	18788600	18808600	3789.53	0	554752	1040000
Tmem70	0.0250518	-2.01438	chr1	16645300	16665300	3771.77	0	1160000	1450000
2310061I04Rik	0.0477077	-3.67933	chr17	36022300	36042300	3760.73	0	111273	222973
Ncapg	0.00322506	-2.51567	chr5	46051200	46071200	3748.33	0	144398	132833
Hnrnpab	0.00195682	-2.23e+16	chr11	51410300	51430300	3676.24	0	325007	1220000
Nhp2	3.55e-06	-45007.8	chr11	51423200	51443200	3666.77	0	117149	140263
Ddx1	0.0102506	-5.38831	chr12	13246000	13266000	3588.53	0	223640	458516
Seh1l	0.00323925	-5.02167	chr18	67924500	67944500	3587.86	0	1260000	2050000
Cacybp	0.000476291	-126.107	chr1	162133000	162153000	3568.16	0	352091	1220000
Psmd12	0.0042376	-3.46161	chr11	107331000	107351000	3567.02	0	10800000	12800000
Klf10	4.3e-05	-10646.6	chr15	38219500	38239500	3505	0	14800000	15400000
Dnajc9	0.0152485	-437.98	chr14	21198100	21218100	3497.04	0	334828	630806
Yy1	0.000171786	-2.10348	chr12	110021000	110041000	3496.37	0	1340000	1250000
Phb	0.00327815	-4.90263	chr11	95518300	95538300	3476.79	0	71777.8	81850.5
Wdr74	0.00242336	-8.05626	chr19	8800330	8820330	3440.04	0	90329.6	331233
Cdc16	0.00154724	-2.24441	chr8	13747700	13767700	3415.46	0	535857	1190000
Ptrf	0.0158848	-19.4833	chr11	100822000	100842000	3387.29	0	1310000	582226
Abi2	0.000903771	-2.51684	chr1	60456500	60476500	3283.31	0	3030000	4480000
Cct6a	0.000182461	-7.47059	chr5	130283000	130303000	3275.78	0	219796	384314
Mad2l1	0.00207377	-260.194	chr6	66475400	66495400	3156.72	0	753171	981346
Htr1b	0.00011927	-3.20435	chr9	81516200	81536200	3156.34	0	453388	639860
Rps18	0.00634161	-12.5114	chr17	34079500	34099500	3154.28	0	124310	186059
Hnrnpu	0.013158	-13400000	chr1	180250000	180270000	3120.34	0	1510000	4130000
Kat2a	0.000377995	-571.083	chr11	100563000	100583000	3112.63	0	0	610408
Rbbp7	0.000336643	-43.1796	chrX	159188000	159208000	3110.81	0	64537.6	112510
Ppp3r1	0.000283206	-2.23862	chr11	17049300	17069300	3075.59	0	1340000	1960000
B3galt6	0.0287831	-6.36895	chr4	155357000	155377000	3064.15	0	184648	420416
Aspm	0.00466711	-3.69851	chr1	141341000	141361000	3061.15	0	45083.4	151454
Pygo2	0.03198	-2.08124	chr3	89224100	89244100	2972.67	0	595136	1220000
Wdr55	0.000488262	-39.28	chr18	36909900	36929900	2956.44	0	17651.4	37046
Odc1	1.4e-06	-30152.7	chr12	17541700	17561700	2945.13	0	2320000	3220000
Dgkz	0.000443628	-4.34677	chr2	91793800	91813800	2915.62	0	825682	2430000
Lig1	0.000727526	-4.04492	chr7	13852600	13872600	2906.65	0	239022	244227
Egr4	0.0240088	-2.32034	chr6	85453600	85473600	2904.26	0	279875	1630000
Flna	0.00435379	-41.7441	chrX	71471300	71491300	2869.37	0	19559.6	58593.6
Polg	0.048565	-12.0281	chr7	86594200	86614200	2822.96	0	803487	1920000
Nxt1	0.000609995	-72.8797	chr2	148488000	148508000	2793.06	0	1760000	3950000
Usp51	0.00705924	-7.81427	chrX	149431000	149451000	2771.72	0	353717	2060000
Ppp1r3e	0.00415475	-7.20168	chr14	55485500	55505500	2759.28	0	666526	1280000
Pdcd5	0.0183446	-3.07956	chr7	36418100	36438100	2746.04	0	529998	1040000
Fkbp3	0.00706737	-9.11171	chr12	66164900	66184900	2738.23	0	780916	1360000
Eif4a1	0.0016198	-12200000	chr11	69471600	69491600	2736.75	0	942137	760392
Pusl1	0.000902797	-26.4974	chr4	155254000	155274000	2730.76	0	3130000	4270000
A430005L14Rik	0.00273028	-4.52021	chr4	153321000	153341000	2723.15	0	929517	982240
Vdac2	0.00209305	-68.8131	chr14	22640500	22660500	2715.96	0	533208	1510000
Prkar2a	0.000887249	-2.10948	chr9	108584000	108604000	2715.17	0	417612	637203
Rrm1	0.000157453	-77.4188	chr7	109580000	109600000	2705.16	0	142222	569513
Cldn12	0.000470098	-3.75534	chr5	5504450	5524450	2681.65	0	1370000	1070000
Rbm3	0.00195733	-737.529	chrX	7710040	7730040	2649.98	0	96180.7	142486
Wrnip1	0.000648955	-2.21991	chr13	32883900	32903900	2586.72	0	827190	1840000
Ssrp1	0.00271555	-228905	chr2	84870300	84890300	2585.36	0	1010000	2330000
Aldoa	0.0132675	-4460000000	chr7	133933000	133953000	2563.16	0	1480000	1350000
Asns	0.000195806	-4.1358	chr6	7632220	7652220	2543.86	0	304137	475885
Mki67ip	0.0268031	-2.93156	chr1	120208000	120228000	2530.69	0	423509	1220000
Slc1a5	0.00647792	-2.37356	chr7	17356700	17376700	2509.05	0	281285	329830
Ywhaq	0.00102863	-31.7888	chr12	21413000	21433000	2499.22	0	3130000	5740000
Pin1	0.00109378	-5.75973	chr9	20446600	20466600	2467.9	0	876111	1300000
Ephx1	5.13e-05	-2.02839	chr1	182938000	182958000	2451.56	0	385559	2980000
0610007P14Rik	0.000746741	-29.3227	chr12	87153200	87173200	2441.88	0	300587	772647
Hells	0.000811949	-3.93007	chr19	38995400	39015400	2437.31	0	32404.5	204764
B3gnt5	0.0219073	-2.71279	chr16	19750300	19770300	2423.95	0	112897	876126
Sod2	3.36e-05	-4.79859	chr17	13190700	13210700	2402.86	0	597189	945105
Fv1	0.0466003	-4.2937	chr4	147233000	147253000	2359.18	0	448482	941313
Dck	0.00058585	-8.39806	chr5	89184000	89204000	2308.89	0	684309	952942
Vdac1	0.00554005	-4.38679	chr11	52177600	52197600	2248.66	0	721626	1240000
Uba2	0.000641481	-7.97846	chr7	34916800	34936800	2166.3	0	387470	566026
Fam98a	0.0283661	-3.39286	chr17	75941100	75961100	2148.83	0	297142	325583
Gm5611	0.0154166	-662000000	chr9	16824500	16844500	2147.55	0	0	50206
Bri3bp	0.00208878	-4.64264	chr5	125912000	125932000	2104.88	0	942650	1300000
Gpd1	0.000247326	-14.6438	chr15	99537900	99557900	2072.43	0	2730000	4420000
Epdr1	0.0182311	-2.08349	chr13	19701700	19721700	2070.07	0	2270000	4030000
Pank3	0.00833739	-35.3085	chr11	35573000	35593000	2061.55	0	2080000	1500000
Iars	0.000868816	-2.28601	chr13	49791200	49811200	2030.87	0	70207	304338
Tmem121	0.0413262	-2.08839	chr12	114414000	114434000	1800.55	0	248188	539029
Srsf9	0.00461605	-91.048	chr5	115767000	115787000	1797.31	0	795171	1480000
Ipo7	0.000389865	-12.7026	chr7	117152000	117172000	1768.86	0	174830	401529
Ndufaf4	0.00224689	-37.3778	chr4	24815200	24835200	1760.96	0	793904	1940000
Pnn	0.00716367	-213.158	chr12	60157900	60177900	1757.56	0	982063	1870000
Gtpbp6	0.00950873	-3.06701	chr5	110524000	110544000	1735.65	0	2660000	2670000
Immt	0.012249	-2.34251	chr6	71771300	71791300	1690.06	0	531599	921727
Rfc5	0.000356704	-8.1747	chr5	117820000	117840000	1682.71	0	657135	801074
Klhl21	0.000637285	-3.43506	chr4	151373000	151393000	1644.44	0	221217	2850000
Slc7a1	0.00261398	-2.42447	chr5	149194000	149214000	1593.06	0	344451	731615
Ipo9	0.00118659	-3.60084	chr1	137290000	137310000	1571.05	0	264023	349813
Cebpg	0.000125059	-10.0341	chr7	35831500	35851500	1512.07	0	266145	1060000
Zc3h15	0.00171449	-2.56162	chr2	83474600	83494600	1497.58	0	243227	908571
U2af2	0.00108405	-15.2187	chr7	5003740	5023740	1428.07	0	1420000	2540000
Dbf4	0.0133613	-3.0544	chr5	8412580	8432580	1344.65	0	821429	1270000
Kif5b	0.00114478	-16.9514	chr18	6231470	6251470	1310.67	0	550110	1280000
Rif1	0.00218186	-2.1	chr2	51918400	51938400	1182.52	0	287433	462221
Pole	4.83e-05	-2.00385	chr5	110705000	110725000	1085.24	0	170786	132455
Rcc2	0.0218732	-6.60143	chr4	140260000	140280000	1069.08	0	3690000	5540000
Wdr46	1.46e-05	-8.32625	chr17	34068300	34088300	1051.43	0	56637.7	10068.5
Ppp5c	0.00742769	-4.10755	chr7	17582400	17602400	1007.32	0	820481	1400000
Exo1	0.000283652	-2.60921	chr1	177801000	177821000	984.599	0	67300.2	42904.9
Rasa3	0.00136923	-2.18791	chr8	13596100	13616100	982.157	0	2430000	3870000
Eif4a3	0.0014145	-3.80733	chr11	119151000	119171000	885.38	0	296885	260054
Dnajc10	0.00510447	-2.18892	chr2	80145600	80165600	850.962	0	170496	362500
Hat1	9.44e-06	-2.36882	chr2	71217000	71237000	836.395	0	115295	78275
Igfbp2	0.00355922	-3015	chr1	72885300	72905300	797.04	0	5920000	12200000
Smc1a	0.0128238	-2.80014	chrX	148441000	148461000	761.234	0	37772.2	89325.8
Rrbp1	0.0372883	-2.15082	chr2	143827000	143847000	694.644	0	938010	1220000
Ctsc	4.72e-05	-2.00478	chr7	95416600	95436600	0	0	0	243208
Atad5	0.000617299	-2.00733	chr11	79892900	79912900	0	0	272924	316917
Sdad1	0.000421074	-2.00764	chr5	92729000	92749000	0	0	326855	620251
Ddit4l	0.000149134	-2.00996	chr3	137275000	137295000	0	0	229243	1150000
Gm11821	0.00205249	-2.01066	chr4	11317500	11337500	0	0	0	0
Setdb1	0.0325598	-2.01771	chr3	95151000	95171000	0	0	346825	451838
G2e3	0.00460326	-2.02277	chr12	52439000	52459000	0	0	1780000	1570000
Adrm1	0.00400848	-2.02363	chr2	179896000	179916000	0	0	199390	306494
Utp6	0.00618631	-2.02511	chr11	79745800	79765800	0	0	64364.6	215757
Xpo5	0.00935743	-2.02573	chr17	46329800	46349800	0	0	30858.5	164004
Sae1	0.000694145	-2.02972	chr7	16963100	16983100	0	0	59907.8	83711.1
Smc3	0.0065979	-2.03097	chr19	53664900	53684900	0	0	245829	386621
Rnmtl1	0.00711564	-2.03105	chr11	76047200	76067200	0	0	96163.5	168439
Dcp2	0.000290712	-2.03183	chr18	44530200	44550200	0	0	1060000	1220000
C1galt1c1	0.0119387	-2.03425	chrX	35975300	35995300	0	0	312568	639798
Zfp930	0.0335608	-2.03457	chr8	71740200	71760200	0	0	4040000	3170000
Clock	0.014208	-2.03472	chr5	76723600	76743600	0	0	3260000	6680000
Bub1b	0.00284906	-2.0377	chr2	118414000	118434000	0	0	171714	106886
Atp13a1	0.0166991	-2.03967	chr8	72305100	72325100	0	0	72189.3	226630
Tpr	0.0397762	-2.0462	chr1	152230000	152250000	0	0	93847.7	118392
Snhg4	0.0107239	-2.04738	chr18	35703100	35723100	0	0	1450000	2190000
Gorasp2	0.00128714	-2.06559	chr2	70489600	70509600	0	0	1050000	1590000
Samm50	0.0264143	-2.07836	chr15	84012700	84032700	0	0	999152	712735
Timm17a	0.00205627	-2.08188	chr1	137196000	137216000	0	0	61263.6	276522
Esrra	0.00180072	-2.08638	chr19	6985540	7005540	0	0	737836	1050000
Gna12	0.00450403	-2.09112	chr5	141296000	141316000	0	0	1370000	1870000
Tonsl	0.00718562	-2.09314	chr15	76449700	76469700	0	0	127387	112249
Kcnc1	6.66e-05	-2.09507	chr7	53641900	53661900	0	0	1600000	3920000
Tbc1d10b	0.000378796	-2.10202	chr7	134333000	134353000	0	0	922797	700455
Spred1	0.000858733	-2.10437	chr2	116937000	116957000	0	0	8110000	15600000
Cenpl	0.00894106	-2.11282	chr1	162991000	163011000	0	0	282515	352624
Gm15975	0.0355618	-2.11729	chr5	56005400	56025400	0	0	0	0
Dbr1	0.00152159	-2.12628	chr9	99466200	99486200	0	0	430479	508275
Thg1l	0.00841792	-2.1289	chr11	45757900	45777900	0	0	688526	530672
Pdxdc1	0.00595626	-2.1335	chr16	13827200	13847200	0	0	464346	850000
Opn3	2.43e-06	-2.13761	chr1	177613000	177633000	0	0	1300000	1380000
Gm13435	0.00485595	-2.13802	chr2	37052600	37072600	0	0	0	0
Glipr2	0.00139291	-2.14165	chr4	43960300	43980300	0	0	365552	237664
Ppp1r2	0.00248911	-2.14256	chr16	31265100	31285100	0	0	706243	2060000
Tmem208	0.00480642	-2.1524	chr8	107840000	107860000	0	0	119079	124042
Cdc7	0.000863743	-2.1563	chr5	107383000	107403000	0	0	120299	348435
Adpgk	1.96e-05	-2.15929	chr9	59129400	59149400	0	0	1810000	1940000
Nob1	0.00420368	-2.16145	chr8	109933000	109953000	0	0	117780	228302
Isoc1	0.014822	-2.16287	chr18	58809100	58829100	0	0	596785	777196
Tmed5	0.0134305	-2.17632	chr5	108552000	108572000	0	0	322476	832384
Naa40	0.000442528	-2.17917	chr19	7305710	7325710	0	0	257700	621849
Nsun5	0.001812	-2.18211	chr5	135836000	135856000	0	0	217923	301294
Elovl6	0.00039227	-2.19019	chr3	129225000	129245000	0	0	6180000	8980000
Eri1	0.00124973	-2.19188	chr8	36548600	36568600	0	0	1090000	2130000
Exosc1	0.00258197	-2.19213	chr19	41997800	42017800	0	0	28237	154580
Bag2	0.00461323	-2.21001	chr1	33795600	33815600	0	0	286677	218389
1700017D01Rik	3.86e-05	-2.21624	chr19	11195400	11215400	0	0	313755	597016
Dhfr	0.00135962	-2.22864	chr13	93114700	93134700	0	0	717518	819481
Vasp	0.0318952	-2.22864	chr7	19833500	19853500	0	0	415993	481296
Pmvk	0.0075841	-2.2344	chr3	89253000	89273000	0	0	598201	693161
Nudt19	0.00181349	-2.23587	chr7	36327100	36347100	0	0	1480000	2010000
Tipin	0.000200276	-2.23819	chr9	64119400	64139400	0	0	295243	564768
Txnl1	0.00593719	-2.24104	chr18	63842000	63862000	0	0	505599	2270000
Suv39h2	3.57e-05	-2.24199	chr2	3381690	3401690	0	0	164374	613996
Nubp1	0.0026752	-2.24657	chr16	10402000	10422000	0	0	300042	436804
Wdr43	0.000152169	-2.25029	chr17	71955600	71975600	0	0	948191	694190
Utp15	0.00418744	-2.25202	chr13	99022900	99042900	0	0	589717	943079
N4bp1	0.00155076	-2.25263	chr8	89375200	89395200	0	0	273197	997861
Atp1b1	0.00889732	-2.25489	chr1	166378000	166398000	0	0	1920000	3130000
Timm9	0.000251842	-2.25845	chr12	72227600	72247600	0	0	618435	550549
Get4	0.0107881	-2.25923	chr5	139718000	139738000	0	0	698266	485723
Gm6960	0.0344299	-2.26961	chr18	60575900	60595900	0	0	0	0
Setd1a	0.000383632	-2.27145	chr7	134910000	134930000	0	0	931922	993292
Gm11974	0.0076747	-2.27197	chr11	6416730	6436730	0	0	423009	841786
Ankrd37	0.012834	-2.27381	chr8	47073200	47093200	0	0	300031	639584
Eftud2	0.00233677	-2.28056	chr11	102692000	102712000	0	0	298337	408489
Heatr1	0.000427674	-2.28522	chr13	12477700	12497700	0	0	590019	450340
Enpp4	0.0058615	-2.30955	chr17	44229600	44249600	0	0	534127	459642
Nol11	0.00527349	-2.31329	chr11	107020000	107040000	0	0	1880000	3400000
Stc2	0.00423414	-2.31935	chr11	31258200	31278200	0	0	5620000	3460000
Hdlbp	0.011976	-2.32275	chr1	95332300	95352300	0	0	774006	1310000
Zfp598	0.0423439	-2.32284	chr17	24796700	24816700	0	0	120189	101349
Capza2	0.00135609	-2.33351	chr6	17576200	17596200	0	0	1080000	1960000
Tcof1	1.89e-05	-2.33378	chr18	60998600	61018600	0	0	64928.4	70222.7
Cxxc5	0.00218877	-2.33746	chr18	35979500	35999500	0	0	7830000	14600000
Heatr3	0.000115706	-2.33755	chr8	90651800	90671800	0	0	203077	282974
Ptcd3	0.000634575	-2.34161	chr6	71848800	71868800	0	0	154472	248742
Txndc5	0.0153	-2.36472	chr13	38587800	38607800	0	0	537790	1990000
Ebp	0.00120003	-2.37658	chrX	7754300	7774300	0	0	66848.2	0
Ifrd1	0.00262989	-2.38226	chr12	40921200	40941200	0	0	987201	2880000
Pgd	0.0285262	-2.38373	chr4	148524000	148544000	0	0	188455	230151
Nampt	0.000107247	-2.39348	chr12	33495200	33515200	0	0	4040000	5620000
B4galt2	0.0312702	-2.40087	chr4	117545000	117565000	0	0	216025	124485
Gm13384	0.000990309	-2.40179	chr2	6045000	6065000	0	0	193134	221804
Rnf168	0.000260244	-2.4029	chr16	32267500	32287500	0	0	681231	844845
Ubqln1	0.0216973	-2.40336	chr13	58307000	58327000	0	0	433324	2380000
Vgf	0.0124077	-2.41319	chr5	137496000	137516000	0	0	703593	639050
Eif5a2	0.000142378	-2.41394	chr3	28670200	28690200	0	0	854503	876214
Pes1	0.000889727	-2.41664	chr11	3853980	3873980	0	0	1990000	1860000
Slc29a2	4.18e-05	-2.42045	chr19	5014000	5034000	0	0	144797	307395
Gpatch4	0.0447586	-2.4283	chr3	87837000	87857000	0	0	127078	155831
C2cd2l	1.2e-06	-2.43007	chr9	44117900	44137900	0	0	846031	1340000
Nuf2	0.00130001	-2.43054	chr1	171452000	171472000	0	0	379540	1090000
2015-09-07	0.0169162	-2.43166	chr9	25046200	25066200	0	0	1760000	3230000
Ect2	1.54e-06	-2.43964	chr3	27006700	27026700	0	0	323453	257857
Ept1	0.00106158	-2.43992	chr5	30549100	30569100	0	0	221550	637045
Lsm5	0.0235199	-2.44707	chr6	56644700	56664700	0	0	1510000	1790000
Isg20l2	0.00309707	-2.45009	chr3	87724200	87744200	0	0	230740	205930
Wdr75	0.000514068	-2.45216	chr1	45842000	45862000	0	0	689075	776262
Taf1d	0.0102103	-2.45301	chr9	15100700	15120700	0	0	332642	512561
Gm1862	0.0339897	-2.45339	chrX	51177600	51197600	0	0	0	0
Rnft1	0.0240046	-2.45698	chr11	86288200	86308200	0	0	1360000	1280000
B020018G12Rik	0.0158425	-2.46627	chr1	177899000	177919000	0	0	0	0
Anapc5	0.0261712	-2.47122	chr5	123261000	123281000	0	0	495571	613861
Sephs1	0.000149091	-2.47379	chr2	4792610	4812610	0	0	5380000	8480000
Hars	0.0364768	-2.47722	chr18	36932900	36952900	0	0	274965	328744
Fam98c	0.0184636	-2.48477	chr7	29930600	29950600	0	0	579066	385746
Cmtm4	0.00178278	-2.49215	chr8	106910000	106930000	0	0	1110000	1290000
Gtpbp4	0.00288872	-2.50552	chr13	8985260	9005260	0	0	264244	649741
Ccdc86	0.000114719	-2.50581	chr19	11011800	11031800	0	0	153472	218979
Ncbp1	0.00844964	-2.51519	chr4	46141500	46161500	0	0	84542	150662
1700037H04Rik	0.0302212	-2.52091	chr2	130965000	130985000	0	0	396578	447275
Eprs	0.013298	-2.52275	chr1	187177000	187197000	0	0	104558	1110000
Ccdc137	0.0355094	-2.52732	chr11	120309000	120329000	0	0	70808.2	140905
Prkaca	0.0113196	-2.53054	chr8	86486900	86506900	0	0	382706	900696
Ampd2	0.000916398	-2.54647	chr3	107868000	107888000	0	0	286230	1680000
Cbfa2t2-ps1	0.000159387	-2.55285	chr5	60612700	60632700	0	0	0	0
Smg5	0.0256779	-2.55758	chr3	88130200	88150200	0	0	346504	443612
Srsf11	0.0023159	-2.56705	chr3	157665000	157685000	0	0	405914	356241
Actr3	0.0219305	-2.58013	chr1	127322000	127342000	0	0	1810000	3680000
Smarca5	0.000843686	-2.59088	chr8	83224800	83244800	0	0	678713	1310000
Nomo1	4.72e-05	-2.59128	chr7	53279100	53299100	0	0	142146	250139
Cited1	0.000274354	-2.59338	chrX	99436100	99456100	0	0	338305	353484
Zdhhc5	0.00638302	-2.59378	chr2	84544800	84564800	0	0	748730	890236
Clspn	0.000132892	-2.59448	chr4	126224000	126244000	0	0	11465.1	44250.5
Skp2	0.000234464	-2.59668	chr15	9060210	9080210	0	0	371636	639968
Srprb	0.0278179	-2.60048	chr9	103094000	103114000	0	0	607785	636203
Mrpl19	0.0452121	-2.60098	chr6	81902900	81922900	0	0	373105	558624
Nup205	6.7e-06	-2.60228	chr6	35117400	35137400	0	0	2140000	2420000
Tdp2	0.00655522	-2.60419	chr13	24913500	24933500	0	0	615464	1240000
Rfc2	0.0179291	-2.61675	chr5	135049000	135069000	0	0	129926	73785.6
Lsm11	0.00295406	-2.61716	chr11	45748400	45768400	0	0	241803	306174
Gm12818	0.0320921	-2.62028	chr4	112642000	112662000	0	0	0	0
Dtl	1.89e-05	-2.62887	chr1	193354000	193374000	0	0	437741	750000
Gm13359	0.0108202	-2.6307	chr2	26568600	26588600	0	0	0	0
Clpp	0.0187041	-2.63232	chr17	57119700	57139700	0	0	423915	315375
Naa15	0.00119584	-2.63333	chr3	51209900	51229900	0	0	1430000	4350000
Larp7	0.00869065	-2.63607	chr3	127246000	127266000	0	0	530828	427386
Wdr5	0.0182164	-2.64777	chr2	27360700	27380700	0	0	237865	270114
Polr2d	0.00503788	-2.64818	chr18	31938800	31958800	0	0	306462	506946
Atad3a	0.00591242	-2.65206	chr4	155110000	155130000	0	0	360286	676062
Ufsp1	0.0178677	-2.65451	chr5	137726000	137746000	0	0	256724	541118
Gm5939	0.0454411	-2.68411	chrX	76093600	76113600	0	0	0	0
Rrn3	0.000435812	-2.68866	chr16	13770800	13790800	0	0	532855	486838
Exosc9	0.00736914	-2.69322	chr3	36441500	36461500	0	0	5710000	4540000
Golt1b	0.0207597	-2.7058	chr6	142326000	142346000	0	0	30298.1	82825.1
Bex1	0.0289552	-2.70893	chrX	132740000	132760000	0	0	0	0
Akap8	0.0328212	-2.71582	chr17	32448100	32468100	0	0	516810	337876
Mllt11	0.0179382	-2.71603	chr3	95022600	95042600	0	0	6730000	5580000
Fdft1	0.00105558	-2.73103	chr14	63786600	63806600	0	0	574846	1130000
Smyd5	0.01074	-2.74759	chr6	85372000	85392000	0	0	747808	1260000
Ccnd3-ps	0.0214827	-2.75119	chr4	138892000	138912000	0	0	416342	509146
Zmym1	0.0309421	-2.75246	chr4	126725000	126745000	0	0	156583	327978
Dvl1	0.0178153	-2.75702	chr4	155212000	155232000	0	0	165362	582586
Gmnn	0.0200824	-2.7667	chr13	24843700	24863700	0	0	481658	791608
Cdr2	0.000116143	-2.76723	chr7	128115000	128135000	0	0	512435	589779
Magoh	0.0209466	-2.76809	chr4	107542000	107562000	0	0	267709	521092
Spc25	0.00168874	-2.76862	chr2	69033200	69053200	0	0	71074.7	246993
2310044G17Rik	0.000771632	-2.77129	chr12	88278400	88298400	0	0	8090000	15400000
Adsl	0.000316647	-2.77962	chr15	80768900	80788900	0	0	530884	659469
Papola	0.00216229	-2.7823	chr12	107009000	107029000	0	0	660836	1290000
Mphosph10	7.05e-05	-2.80705	chr7	71519400	71539400	0	0	832321	955354
Ctps	0.000271882	-2.82386	chr4	120208000	120228000	0	0	212217	270467
Pcyox1l	0.00318301	-2.83268	chr18	61857300	61877300	0	0	543336	1260000
Mrps30	0.0348656	-2.83344	chr13	119166000	119186000	0	0	910018	891361
Prpf4	2.12e-05	-2.83562	chr4	62059800	62079800	0	0	1350000	1100000
Arpc2	0.0201858	-2.8365	chr1	74273100	74293100	0	0	116002	579832
Nup153	0.000610117	-2.84032	chr13	46813200	46833200	0	0	461033	1040000
Tnfsf9	0.000293941	-2.84997	chr17	57234800	57254800	0	0	434969	423286
Ppat	0.000365488	-2.86239	chr5	77370200	77390200	0	0	983916	2630000
Mex3c	0.00431065	-2.8792	chr18	73722700	73742700	0	0	5670000	7460000
Upf1	0.0132428	-2.90068	chr8	72867200	72887200	0	0	127591	411346
Chaf1b	0.000225089	-2.90135	chr16	93874100	93894100	0	0	510878	393154
Gtse1	0.0154737	-2.90582	chr15	85680100	85700100	0	0	103971	141148
Eaf1	0.000109679	-2.9122	chr14	32298300	32318300	0	0	421940	557760
Haus6	1.84e-06	-2.92919	chr4	86247900	86267900	0	0	261511	537153
Ube2d3	0.0128344	-2.93494	chr3	135091000	135111000	0	0	2190000	2490000
Alg3	0.00588904	-2.9363	chr16	20600800	20620800	0	0	285287	381575
Cdc25a	1.76e-05	-2.95092	chr9	109768000	109788000	0	0	562547	2190000
Gpn3	0.000688048	-2.95308	chr5	122812000	122832000	0	0	699117	1240000
Ap1m1	0.000689492	-2.9598	chr8	74753900	74773900	0	0	315107	340774
Mvk	0.0115717	-2.96459	chr5	114884000	114904000	0	0	1060000	677970
Cbr3	0.000340297	-2.97947	chr16	93673500	93693500	0	0	633446	2410000
Sap30	0.00155411	-2.9828	chr8	59956700	59976700	0	0	4530000	5240000
Rbm15	0.0019917	-2.98912	chr3	107127000	107147000	0	0	507902	904286
Lbr	0.00127832	-3.03097	chr1	183763000	183783000	0	0	1940000	2910000
Pgam5	0.0485093	-3.04032	chr5	110685000	110705000	0	0	47788.8	111690
Mapk11	0.02245	-3.05134	chr15	88970000	88990000	0	0	137101	165324
Larp4	0.000310859	-3.06005	chr15	99790500	99810500	0	0	1170000	2130000
Ermp1	0.00615308	-3.06064	chr19	29676700	29696700	0	0	825000	975000
Actr2	0.0126782	-3.0734	chr11	20002900	20022900	0	0	633976	1900000
Ppia	0.00258896	-3.08513	chr11	6305440	6325440	0	0	1500000	2250000
Prps1	0.000574632	-3.09084	chrX	136981000	137001000	0	0	23249	0
Gars	0.000561025	-3.11018	chr6	54978000	54998000	0	0	263985	306411
Stt3a	0.000143806	-3.12917	chr9	36552500	36572500	0	0	48512.5	207411
Psmc2	0.0384546	-3.14257	chr5	21281100	21301100	0	0	366470	642767
Rad51ap1	0.00030115	-3.1456	chr6	126868000	126888000	0	0	280535	232728
Got1	3.07e-06	-3.15567	chr19	43569300	43589300	0	0	478341	2290000
Espl1	0.000779128	-3.17468	chr15	102117000	102137000	0	0	0	27904.8
Nle1	5.03e-05	-3.18533	chr11	82705300	82725300	0	0	374488	312739
Ppif	0.0130054	-3.20712	chr14	26503600	26523600	0	0	87059	217569
Gspt1	0.0226792	-3.25051	chr16	11214600	11234600	0	0	306735	480128
Wdr36	7.24e-05	-3.26871	chr18	32986900	33006900	0	0	462752	883277
Yars	2.96e-05	-3.27817	chr4	128857000	128877000	0	0	683333	1390000
Thap11	0.00992489	-3.31409	chr8	108369000	108389000	0	0	425132	737993
Dlat	0.000901634	-3.34125	chr9	50442200	50462200	0	0	144622	359400
Chtf18	0.00522504	-3.35776	chr17	25846700	25866700	0	0	98309.4	23789
Tmem183a	3.91e-06	-3.37085	chr1	136249000	136269000	0	0	188153	145986
Egln1	0.00254751	-3.40765	chr8	127463000	127483000	0	0	915317	6610000
Impdh2	0.00235016	-3.41422	chr9	108453000	108473000	0	0	435244	633712
Tpx2	0.00272298	-3.42489	chr2	152664000	152684000	0	0	38075.2	38761.7
Snrpa1	0.000401442	-3.43149	chr7	73195200	73215200	0	0	245742	460793
Abcf1	0.00242104	-3.43307	chr17	36085100	36105100	0	0	379424	518350
Lap3	0.00391701	-3.46722	chr5	45874600	45894600	0	0	256485	404864
Pafah1b2	0.00770423	-3.47256	chr9	45782900	45802900	0	0	697650	1030000
Dnajb11	0.00381234	-3.47979	chr16	22847900	22867900	0	0	171366	261944
Cd248	0.00418761	-3.4818	chr19	5058080	5078080	0	0	85740.9	196211
Dhx33	0.000945041	-3.49241	chr11	70797500	70817500	0	0	501744	789066
Pak1ip1	0.000430125	-3.50197	chr13	41086400	41106400	0	0	1220000	1400000
Otud6b	0.000286341	-3.51386	chr4	14743500	14763500	0	0	336840	807436
Gm9430	0.0325574	-3.52185	chrX	8230950	8250950	0	0	0	0
Pdia4	0.00841355	-3.52972	chr6	47753500	47773500	0	0	482991	609976
Gm7808	0.0315754	-3.56923	chr9	19722500	19742500	0	0	0	0
Brix1	0.00106581	-3.59918	chr15	10405100	10425100	0	0	505106	314435
Fam120a	1.44e-05	-3.641	chr13	49053400	49073400	0	0	1030000	2080000
Erh	0.00809022	-3.67678	chr12	81734800	81754800	0	0	411852	1040000
4930579G24Rik	0.000108266	-3.69324	chr3	79423000	79443000	0	0	2130000	3120000
Idh2	4.22e-05	-3.70764	chr7	87230900	87250900	0	0	293645	874670
Fzd5	0.000187318	-3.73199	chr1	64774300	64794300	0	0	2150000	3850000
Tmem107	0.0112239	-3.73228	chr11	68874300	68894300	0	0	1960000	3820000
Sgol2	0.000105633	-3.73774	chr1	58042800	58062800	0	0	291206	415557
Plk-ps1	0.00144183	-3.76664	chr5	35886800	35906800	0	0	0	0
Olfm2	0.000177463	-3.77812	chr9	20522700	20542700	0	0	31633.8	36028.3
Rpa3	0.00137284	-3.78992	chr6	8199140	8219140	0	0	632998	1130000
Gm5763	0.0166468	-3.79898	chrX	139058000	139078000	0	0	0	0
Dis3	0.000219019	-3.83883	chr14	99489000	99509000	0	0	213915	307787
Psma1	0.0473321	-3.83913	chr7	121410000	121430000	0	0	792817	808171
Cenpf	0.000323426	-3.92705	chr1	191463000	191483000	0	0	700632	928613
Gm12178	0.0132345	-3.93143	chr11	48093800	48113800	0	0	0	0
Gng10	0.00756478	-3.96244	chr4	59038000	59058000	0	0	698261	1240000
Nol9	3.02e-05	-3.97161	chr4	151403000	151423000	0	0	55785.5	91418.6
Cbfb	0.0012282	-3.98539	chr8	107685000	107705000	0	0	1900000	2210000
Larp1	0.00259493	-3.99154	chr11	57812600	57832600	0	0	484842	2050000
Sdc1	2.57e-06	-3.99615	chr12	8768130	8788130	0	0	2970000	2870000
2610020C07Rik	0.000466678	-4.0359	chr16	11193500	11213500	0	0	128525	165841
Nop58	0.0169057	-4.05803	chr1	59731900	59751900	0	0	79520.7	219976
Atp13a3	0.000384142	-4.07965	chr16	30347300	30367300	0	0	733531	1700000
Hsd17b7	0.00315879	-4.09066	chr1	171886000	171906000	0	0	698174	944032
Nol6	0.00098233	-4.13803	chr4	41059800	41079800	0	0	495327	547185
Gm11349	0.00258729	-4.14154	chr13	25665300	25685300	0	0	0	0
Foxk2	0.00265603	-4.1808	chr11	121107000	121127000	0	0	364355	750000
Ddx51	0.000201841	-4.1866	chr5	111072000	111092000	0	0	130806	278168
Mrpl40	0.0119965	-4.20534	chr16	18866600	18886600	0	0	1630000	3830000
Rexo2	0.000113862	-4.21815	chr9	48278700	48298700	0	0	40537.5	84993
Gm7856	0.00391349	-4.22433	chr16	91504900	91524900	0	0	0	0
Ubr7	0.0120242	-4.22628	chr12	103986000	104006000	0	0	481093	1840000
Ccnf	0.000113009	-4.23133	chr17	24378300	24398300	0	0	479888	275039
Ak2	0.00685615	-4.24618	chr4	128659000	128679000	0	0	0	482937
Raver1	0.000872273	-4.25814	chr9	20886400	20906400	0	0	176958	265346
1810055G02Rik	4.43e-06	-4.29999	chr19	3698330	3718330	0	0	742874	448253
Clic4	0.0425976	-4.3289	chr4	134819000	134839000	0	0	3040000	3920000
Zfp207	0.0279191	-4.36102	chr11	80186800	80206800	0	0	607853	1160000
Chchd4	7.19e-06	-4.36153	chr6	91413400	91433400	0	0	81854	208611
Neto2	0.00429292	-4.36455	chr8	88204900	88224900	0	0	4500000	4530000
Slc39a6	0.000651857	-4.38899	chr18	24747900	24767900	0	0	378324	935569
Tyms	0.000721347	-4.47121	chr5	30386600	30406600	0	0	228865	320818
Gm11578	0.0118304	-4.4769	chr1	60639600	60659600	0	0	61655.9	148100
Trmt2a	0.00266464	-4.47983	chr16	18238800	18258800	0	0	315333	668219
Mapk1ip1l	0.00318263	-4.4819	chr14	47908000	47928000	0	0	928976	1070000
Aen	5.06e-05	-4.53852	chr7	86030700	86050700	0	0	111058	116286
Lipt2	0.0406825	-4.56464	chr7	107298000	107318000	0	0	578170	636546
Cdca4	0.00477419	-4.57009	chr12	114050000	114070000	0	0	485005	723417
Exosc2	0.000157408	-4.5909	chr2	31516200	31536200	0	0	28135	58149.1
Mrpl15	0.00193344	-4.59462	chr1	4765770	4785770	0	0	738179	896094
Arpc1b	1.17e-05	-4.61376	chr5	145865000	145885000	0	0	894792	1350000
Gatm	0.0273497	-4.67097	chr2	122414000	122434000	0	0	1020000	1210000
Ppid	0.00905969	-4.71488	chr3	79385300	79405300	0	0	628622	1470000
Tpm1	0.00388731	-4.75243	chr9	66870600	66890600	0	0	1320000	1820000
Dcaf15	0.0148389	-4.77739	chr8	86618700	86638700	0	0	113580	280111
Gatad1	0.000168178	-4.86164	chr5	3631540	3651540	0	0	840529	1270000
Pom121	0.00293876	-4.87083	chr5	135860000	135880000	0	0	451904	490206
Slc16a1	4.76e-05	-4.91946	chr3	104433000	104453000	0	0	1900000	2470000
Mcm10	1.62e-05	-4.97969	chr2	4904300	4924300	0	0	69963.6	143509
Rad23b	0.000271421	-4.98679	chr4	55352900	55372900	0	0	2170000	3170000
Atad2	1.54e-05	-4.98871	chr15	57940600	57960600	0	0	439762	1130000
Lmnb1	0.000226376	-5.0068	chr18	56857500	56877500	0	0	886716	2930000
AI593442	0.00100547	-5.03193	chr9	52477500	52497500	0	0	1390000	748235
Eef1d	1.3e-05	-5.03697	chr15	75717200	75737200	0	0	269705	394008
Tmem109	0.0060759	-5.03755	chr19	10939200	10959200	0	0	862881	1430000
Prr11	0.000124339	-5.04337	chr11	86912200	86932200	0	0	397566	374446
Cyth2	0.0126986	-5.06186	chr7	53059200	53079200	0	0	295785	245087
Gm11485	0.00193772	-5.16742	chr4	73074400	73094400	0	0	0	0
Ankle1	0.00330895	-5.17559	chr8	73919900	73939900	0	0	165357	81021.6
Eif2s1	4.29e-06	-5.18157	chr12	79952800	79972800	0	0	679489	1780000
Gm7416	0.000489086	-5.21861	chrX	111158000	111178000	0	0	0	0
Acsbg1	9.83e-06	-5.28149	chr9	54481000	54501000	0	0	616231	1330000
Gm13176	0.0325696	-5.3823	chr2	4745660	4765660	0	0	0	0
Ptprn	0.0007836	-5.39309	chr1	75250700	75270700	0	0	64228	98188
Wdr77	4.18e-05	-5.47849	chr3	105752000	105772000	0	0	439365	1400000
Rnps1	0.0012711	-5.55924	chr17	24541600	24561600	0	0	717220	706042
Actr1b	0.0421892	-5.61173	chr1	36748500	36768500	0	0	563459	568212
Tpm3	0.0141228	-5.62904	chr3	89866600	89886600	0	0	405398	1140000
Rrp7a	0.000271027	-5.66492	chr15	82938000	82958000	0	0	2730000	1250000
Polr3d	0.000911244	-5.68218	chr14	70833300	70853300	0	0	328266	371857
Ddx20	0.00351204	-5.70015	chr3	105480000	105500000	0	0	1010000	686958
Gm8396	0.000581061	-5.71554	chr14	8623720	8643720	0	0	23127.3	36664.3
Ywhab	0.0359486	-5.75197	chr2	163811000	163831000	0	0	915492	1120000
Ssr1	0.0170932	-5.77661	chr13	38076000	38096000	0	0	458011	955020
Frmd8	0.000373039	-5.82306	chr19	5853680	5873680	0	0	65293	120334
Tfdp1	0.00699038	-5.85544	chr8	13328800	13348800	0	0	1050000	1710000
Nanos1	0.00351281	-5.90571	chr19	60821900	60841900	0	0	546854	1690000
Smc2	3.64e-06	-5.9212	chr4	52442100	52462100	0	0	1470000	1640000
Spp1	6.47e-05	-5.94656	chr5	104854000	104874000	0	0	50137.5	29044.3
BC003965	0.00714626	-6.07947	chr17	25311500	25331500	0	0	202491	332694
Mxd3	0.00163607	-6.19622	chr13	55420700	55440700	0	0	1120000	1850000
Gart	5.7e-05	-6.33446	chr16	91633400	91653400	0	0	741961	1580000
Prpf38b	0.012348	-6.40387	chr3	108699000	108719000	0	0	752572	1450000
Gm15790	0.00623267	-6.44469	chr1	131684000	131704000	0	0	0	0
Atic	6.55e-05	-6.46184	chr1	71593700	71613700	0	0	485138	614286
Prpf31	0.00268143	-6.46906	chr7	3571590	3591590	0	0	125918	269318
Lyar	5.38e-05	-6.55456	chr5	38601700	38621700	0	0	86734.6	119797
Mrpl20	0.000215868	-6.57732	chr4	155168000	155188000	0	0	198022	427974
1110008F13Rik	7.12e-05	-6.61746	chr2	156679000	156699000	0	0	1440000	1980000
Rrp9	7.05e-05	-6.88627	chr9	106368000	106388000	0	0	494850	393263
Tmem173	3.8e-05	-6.92563	chr18	35890100	35910100	0	0	179211	277692
Gm5576	0.00925891	-6.96601	chr6	78155800	78175800	0	0	0	0
Itgb1	0.0461919	-6.98589	chr8	131200000	131220000	0	0	2760000	5500000
Dhx15	0.000367341	-6.9902	chr5	52571800	52591800	0	0	708093	922353
Gm6910	0.00210689	-6.99127	chr13	66098700	66118700	0	0	0	0
Tex261	1.25e-05	-7.06706	chr6	83712500	83732500	0	0	538113	907487
Dhx9	0.0132311	-7.09706	chr1	155325000	155345000	0	0	727101	1920000
Aurka	0.00422866	-7.10855	chr2	172179000	172199000	0	0	309226	356205
Eif1ax	0.00224973	-7.11019	chrX	155800000	155820000	0	0	40415.1	59835.4
Mrps2	0.0463714	-7.11375	chr2	28313600	28333600	0	0	458599	1070000
E2f1	1.44e-06	-7.12692	chr2	154385000	154405000	0	0	802740	1480000
Eif2s3x	0.00639472	-7.18755	chrX	91448000	91468000	0	0	145456	382541
D030056L22Rik	0.021927	-7.23977	chr19	18777700	18797700	0	0	388265	1250000
Gps1	0.000328773	-7.30924	chr11	120636000	120656000	0	0	184643	216048
Gm14928	0.0324458	-7.37484	chrX	117283000	117303000	0	0	0	0
C330027C09Rik	0.00116907	-7.37512	chr16	48984300	49004300	0	0	314908	625000
Kdelr2	0.00101545	-7.39019	chr5	144155000	144175000	0	0	312362	338527
1700017B05Rik	0.000416777	-7.39503	chr9	57096300	57116300	0	0	1700000	2540000
Nr2f6	0.0188775	-7.39531	chr8	73889700	73909700	0	0	3200000	3530000
Gm5900	0.00536389	-7.42242	chr7	112089000	112109000	0	0	0	0
Cstf2	0.000601551	-7.47779	chrX	130584000	130604000	0	0	57581.6	193548
Zmynd19	1.19e-05	-7.53154	chr2	24795300	24815300	0	0	103784	139444
Plk4	0.00387365	-7.57984	chr3	40593900	40613900	0	0	101185	123146
Nup50	0.00077254	-7.59327	chr15	84743800	84763800	0	0	820991	1360000
Bysl	0.000442441	-7.67293	chr17	47738400	47758400	0	0	363543	235343
Incenp	0.00152031	-7.71322	chr19	9963980	9983980	0	0	265786	217107
Racgap1	0.00282962	-7.72749	chr15	99453200	99473200	0	0	37477.9	45861.7
Gcsh	0.00047058	-7.80765	chr8	119505000	119525000	0	0	514762	521210
Traf7	0.000128618	-7.88925	chr17	24643500	24663500	0	0	0	0
Ung	0.000488832	-7.95362	chr5	114570000	114590000	0	0	2270000	3930000
Gm16464	0.0273719	-8.03984	chr7	111641000	111661000	0	0	0	0
Pja1	7.43e-05	-8.19141	chrX	96656000	96676000	0	0	58926.2	207529
Ddx54	0.000194869	-8.25315	chr5	121053000	121073000	0	0	1600000	987740
Htra2	0.0115824	-8.27192	chr6	82993700	83013700	0	0	919748	2580000
Cltc	0.0219239	-8.33459	chr11	86505900	86525900	0	0	1100000	2230000
Spred3	2.11e-05	-8.44183	chr7	29943700	29963700	0	0	2760000	1540000
Cdca8	5.04e-05	-8.4891	chr4	124604000	124624000	0	0	34276	84807.5
Fancf	0.00226383	-8.49302	chr7	59107600	59127600	0	0	1580000	875439
Tomm20	0.00179312	-8.56561	chr8	129460000	129480000	0	0	489816	828994
Armcx2	0.0167438	-8.56726	chrX	131332000	131352000	0	0	0	0
Spr	0.00460041	-8.79253	chr6	85077800	85097800	0	0	505495	393124
Psmd13	0.00261879	-8.79727	chr7	148058000	148078000	0	0	293366	360509
Dtymk	0.0101576	-8.90429	chr1	95685600	95705600	0	0	809325	779161
Rce1	0.0189361	-8.91492	chr19	4615620	4635620	0	0	621079	1290000
Camk2b	8.76e-05	-8.93417	chr11	5874140	5894140	0	0	754373	2390000
Dact1	0.00165129	-8.97935	chr12	72400900	72420900	0	0	5380000	6180000
Hmbs	0.00122733	-9.01122	chr9	44140500	44160500	0	0	334511	651346
Gm12387	0.0489639	-9.17085	chr4	39833200	39853200	0	0	0	0
Tomm40l	0.00560335	-9.18216	chr1	173142000	173162000	0	0	337977	266057
Surf2	0.00910871	-9.20659	chr2	26761900	26781900	0	0	213665	564672
Crebzf	0.0147193	-9.60162	chr7	97581200	97601200	0	0	2060000	2520000
Golm1	0.00349962	-9.72778	chr13	59767100	59787100	0	0	822661	2740000
Etv5	0.000388322	-9.95363	chr16	22391900	22411900	0	0	11300000	10400000
Gemin6	0.00359287	-9.96245	chr17	80613800	80633800	0	0	185621	381154
Ncapd2	0.00457376	-10.1812	chr6	125132000	125152000	0	0	285294	1890000
Gm6640	0.00785975	-10.3935	chr16	23708800	23728800	0	0	0	0
Ercc6l	0.00189912	-10.4143	chrX	99342400	99362400	0	0	116458	263256
Eif4e	0.000426756	-10.5349	chr3	138179000	138199000	0	0	3030000	7330000
Tnfaip1	0.000138692	-10.5874	chr11	78339700	78359700	0	0	144160	871512
Cebpa	0.00204201	-10.6217	chr7	35894300	35914300	0	0	1910000	2100000
Phf5a	0.0161062	-10.6438	chr15	81692100	81712100	0	0	3010000	6630000
Gar1	5.61e-05	-10.8466	chr3	129519000	129539000	0	0	915457	802168
Rap2c	0.000184707	-11.0434	chrX	48361200	48381200	0	0	466749	773999
Syncrip	0.00175387	-11.0438	chr9	88365600	88385600	0	0	3550000	3570000
Snhg12	0.000944447	-11.2148	chr4	131855000	131875000	0	0	131051	270503
Mrpl51	0.00185379	-11.3736	chr6	125132000	125152000	0	0	285294	1890000
Pcyt2	0.00874099	-11.4862	chr11	120463000	120483000	0	0	312842	499799
Creld2	0.00231913	-11.5724	chr15	88640100	88660100	0	0	181702	225099
Nop2	0.000346552	-11.6636	chr6	125072000	125092000	0	0	32818.5	80299
Kars	0.0107836	-11.8064	chr8	114525000	114545000	0	0	154543	487755
Cct3	0.00200927	-12.087	chr3	88091000	88111000	0	0	136670	259035
Dhps	0.022773	-12.0912	chr8	87585700	87605700	0	0	235002	386728
Mthfd2	0.000459693	-12.3106	chr6	83249300	83269300	0	0	79717.9	385299
Krtcap2	0.00342825	-12.5186	chr3	89039900	89059900	0	0	768292	2500000
Arhgap11a	0.00847277	-12.8369	chr2	113678000	113698000	0	0	2440000	3120000
Gm9432	0.0447721	-13.095	chrX	12187400	12207400	0	0	0	0
Smc4	0.00102762	-13.2783	chr3	68798700	68818700	0	0	329953	330371
Nup85	9.27e-05	-13.2952	chr11	115416000	115436000	0	0	62223.7	105940
G3bp1	2.97e-06	-13.3116	chr11	55273200	55293200	0	0	1470000	2520000
Cnga1	2.06e-05	-13.3152	chr5	73012200	73032200	0	0	355174	119818
Pdxp	6.75e-05	-13.397	chr15	78734300	78754300	0	0	374772	732958
Ddx56	4.49e-05	-13.6711	chr11	6156400	6176400	0	0	779459	1220000
Ruvbl2	0.00564701	-13.7265	chr7	52680000	52700000	0	0	170301	409610
Mrto4	4.95e-05	-13.8561	chr4	138896000	138916000	0	0	354041	460729
Timm10	0.0149887	-14.2791	chr2	84657200	84677200	0	0	303912	530646
Gm4875	0.0356929	-14.3961	chr6	117937000	117957000	0	0	0	0
Mak16	0.000297301	-14.4567	chr8	32269200	32289200	0	0	446906	933709
Sc5d	0.000524356	-14.4667	chr9	42062300	42082300	0	0	262389	912444
Adam15	0.00075429	-14.4768	chr3	89134300	89154300	0	0	228617	313017
Prdx1	0.00906394	-14.6095	chr4	116348000	116368000	0	0	588622	1210000
Rfc3	0.000331885	-15.041	chr5	152437000	152457000	0	0	1010000	956294
Noc4l	0.00133457	-15.6358	chr5	111069000	111089000	0	0	133423	278168
Mmgt1	0.00234542	-15.8235	chrX	53841200	53861200	0	0	38506.9	114857
Dnmt1	0.000181338	-15.898	chr9	20747300	20767300	0	0	589353	1020000
Trmt61a	1.95e-05	-16.328	chr12	112906000	112926000	0	0	11400000	12900000
Orc6	0.00164148	-16.4885	chr8	87813500	87833500	0	0	95593.2	112443
Gm17709	0.00365859	-16.5738	chr8	124488000	124508000	0	0	347280	634822
Dph2	1.01e-06	-16.7077	chr4	117555000	117575000	0	0	216025	124485
Ubqln4	0.000210743	-16.7515	chr3	88347600	88367600	0	0	1400000	1090000
Cse1l	0.0004342	-17.1405	chr2	166722000	166742000	0	0	126220	343333
Canx	0.0206431	-17.2205	chr11	50101800	50121800	0	0	623886	981408
Fam203a	0.00293472	-17.7353	chr15	76189300	76209300	0	0	121144	71328.6
Rangap1	0.000141629	-17.7901	chr15	81537000	81557000	0	0	56964	86232
Gm17052	0.0124142	-18.0787	chr12	108647000	108667000	0	0	0	0
Trim59	0.0416365	-18.9177	chr3	68838600	68858600	0	0	959798	1880000
Spcs3	0.0136248	-19.1471	chr8	55605400	55625400	0	0	737132	726939
Ipo5	2.45e-05	-19.2069	chr14	121300000	121320000	0	0	1890000	2660000
Cd3eap	9.44e-06	-20.1223	chr7	19934800	19954800	0	0	212806	591843
Gm11246	0.01104	-20.2459	chr4	76563200	76583200	0	0	0	0
Rpa2	0.00415762	-20.9679	chr4	132314000	132334000	0	0	84691.2	162183
Eif1ad	0.000430062	-21.1398	chr19	5356810	5376810	0	0	516066	622394
Birc5	0.0311811	-21.2238	chr11	117701000	117721000	0	0	439159	754804
Srsf10	0.00943027	-21.5317	chr4	135402000	135422000	0	0	2420000	5020000
Gnl1	0.000668794	-21.5375	chr17	36106800	36126800	0	0	1010000	1500000
Gm13294	0.0252257	-21.6915	chr2	11011900	11031900	0	0	0	0
Gm13328	0.0437302	-21.9106	chr2	20147700	20167700	0	0	0	0
Fubp1	6.89e-05	-22.8463	chr3	151863000	151883000	0	0	701890	1590000
Gm6645	0.0014186	-22.9044	chrX	151399000	151419000	0	0	0	0
Eif3a	0.0112297	-22.9866	chr19	60856600	60876600	0	0	417158	1790000
2410016O06Rik	0.0059935	-23.4732	chr12	85281600	85301600	0	0	1390000	2160000
Etf1	0.0049469	-23.789	chr18	35081700	35101700	0	0	179339	519913
Snx5	0.0139689	-24.0793	chr2	144068000	144088000	0	0	515000	450990
Dut	0.00225615	-24.1118	chr2	125063000	125083000	0	0	1210000	1720000
Gm14857	0.000900965	-24.4079	chrX	103470000	103490000	0	0	0	0
Pmpca	0.040781	-24.5966	chr2	26234900	26254900	0	0	25234.4	129475
Dkc1	7.78e-06	-24.9304	chrX	72331200	72351200	0	0	52872.6	210968
Mesdc1	1.13e-05	-25.0536	chr7	91022900	91042900	0	0	6630000	9900000
Gm14480	0.000620829	-25.1367	chrX	10264500	10284500	0	0	0	0
Smarca5-ps	0.00070388	-25.7956	chr4	145044000	145064000	0	0	0	0
Ywhag	0.00046107	-26.2911	chr5	136400000	136420000	0	0	913938	802970
Stip1	0.00442912	-27.9403	chr19	7104520	7124520	0	0	130000	631069
Gm7148	0.00167519	-27.9576	chr17	40242300	40262300	0	0	0	37064.8
Cad	0.000149875	-28.5582	chr5	31347200	31367200	0	0	268909	176433
Sephs2	0.043934	-28.8334	chr7	134407000	134427000	0	0	110164	111657
Snhg1	0.00205224	-28.9379	chr19	8787980	8807980	0	0	1220000	1860000
Cebpd	9.15e-05	-29.8203	chr16	15877400	15897400	0	0	1970000	4100000
Tbrg4	6.19e-05	-29.8973	chr11	6508030	6528030	0	0	411370	371116
Snhg5	0.000604358	-30.635	chr9	88407700	88427700	0	0	843634	1360000
Pold1	1.25e-05	-31.1813	chr7	51779300	51799300	0	0	260180	240478
Ldlr	0.000158768	-32.3046	chr9	21518000	21538000	0	0	1020000	973201
Cks2	4.09e-06	-32.8212	chr13	51730600	51750600	0	0	625106	896042
Elovl1	5.39e-06	-33.1349	chr4	118091000	118111000	0	0	1400000	1970000
Abce1	0.000116867	-34.5406	chr8	82225600	82245600	0	0	187874	322808
Abcf2	7.68e-05	-35.6803	chr5	24072500	24092500	0	0	242013	306551
Msh6	8.92e-06	-35.9492	chr17	88364400	88384400	0	0	1640000	1850000
Cyb5b	0.00126432	-36.5087	chr8	109665000	109685000	0	0	1050000	1720000
Srrt	0.00239682	-36.8377	chr5	137739000	137759000	0	0	428421	1520000
Ddx39b	0.035595	-37.7016	chr17	35368700	35388700	0	0	2540000	2940000
Nasp	0.000237706	-39.3102	chr4	116268000	116288000	0	0	524290	355441
Kcna2	0.000729566	-40.1069	chr3	106894000	106914000	0	0	1240000	4050000
Hspa4	0.000267823	-40.9197	chr11	53070700	53090700	0	0	706967	873333
Tinf2	0.0040532	-42.5261	chr14	56290600	56310600	0	0	460006	619343
Ipo4	0.000933058	-42.7675	chr14	56235300	56255300	0	0	115014	280617
Jmjd6	0.000953856	-45.008	chr11	116693000	116713000	0	0	1040000	1590000
Dek	0.00119207	-45.2235	chr13	47183800	47203800	0	0	1280000	3540000
Umps	9.56e-07	-45.281	chr16	33957100	33977100	0	0	64678.3	102443
Gm7334	0.0138188	-48.0493	chr17	50827900	50847900	0	0	0	0
Mdc1	0.000228343	-48.2384	chr17	35968500	35988500	0	0	2150000	2860000
Exosc8	0.000237376	-48.2812	chr3	54523400	54543400	0	0	1780000	2770000
Gm3765	0.0098854	-48.3054	chr7	114334000	114354000	0	0	0	0
Anp32b	1.26e-05	-49.9877	chr4	46453800	46473800	0	0	4610000	4070000
2810025M15Rik	2.62e-05	-52.3417	chr1	159332000	159352000	0	0	3030000	3720000
Pycr2	0.0160971	-53.4107	chr1	182824000	182844000	0	0	91213.6	166325
Eif3b	0.000621626	-56.0876	chr5	140885000	140905000	0	0	614228	1620000
Rpl27a	0.0126804	-59.0351	chr7	116653000	116673000	0	0	437589	659359
Gm17208	0.0120657	-60.2941	chr14	44281000	44301000	0	0	0	0
Galk1	0.00313353	-69.3825	chr11	115864000	115884000	0	0	466011	769746
Ddx39	0.000826811	-70.2671	chr8	86229100	86249100	0	0	417507	556789
Cct7	0.000601367	-73.7776	chr6	85391500	85411500	0	0	1000000	1850000
Gm8624	0.0430573	-76.3588	chr11	117272000	117292000	0	0	2620000	2210000
Tmem147	0.000350079	-77.6905	chr7	31504600	31524600	0	0	958713	1960000
Gm13136	0.00715545	-78.0894	chr4	147103000	147123000	0	0	0	0
Gm9826	0.039881	-80.8557	chr1	7157820	7177820	0	0	0	0
Trp53i11	0.00410026	-81.274	chr2	93017700	93037700	0	0	6270000	3540000
Hdgf	0.00597983	-82.1045	chr3	87700200	87720200	0	0	1380000	1500000
Gm1866	0.0055299	-83.9363	chrX	111696000	111716000	0	0	0	0
Gm4353	0.0281794	-87.4602	chr7	123218000	123238000	0	0	891014	958146
Plk1	0.000421488	-91.7943	chr7	129293000	129313000	0	0	26704.8	297335
Rpl17-ps4	0.0271548	-93.8206	chr4	63547100	63567100	0	0	0	0
D17H6S56E-5	0.0118885	-95.7293	chr17	35127700	35147700	0	0	1030000	551673
Ssb	0.0137277	-95.84	chr2	69689600	69709600	0	0	408077	923933
Hnrnpd	0.0128605	-100.83	chr5	100383000	100403000	0	0	784302	1270000
Nucks1	0.00447525	-106.039	chr1	133797000	133817000	0	0	1290000	1550000
Lsm2	0.00203954	-111.688	chr17	35108800	35128800	0	0	586312	507521
Cops7a	0.000777638	-113.881	chr6	124900000	124920000	0	0	1200000	1070000
Serbp1	0.00227874	-113.925	chr6	67207000	67227000	0	0	332195	757558
Gm7879	0.00332431	-123.274	chr5	44294400	44314400	0	0	0	0
Ppm1g	0.000202993	-123.797	chr5	31512900	31532900	0	0	208292	292069
Prmt5	0.00134073	-128.064	chr14	55122300	55142300	0	0	341119	739988
Pole3	4.99e-05	-132.749	chr4	62176100	62196100	0	0	1130000	1140000
Tmem97	0.000111538	-133.667	chr11	78354300	78374300	0	0	550493	519919
Grwd1	1.1e-05	-141.365	chr7	53076100	53096100	0	0	67648.8	59429
Tnc	0.000526201	-147.584	chr4	63671800	63691800	0	0	0	0
Vash1	0.000181844	-149.759	chr12	88009600	88029600	0	0	4340000	10800000
Dhcr24	0.00125344	-150.981	chr4	106224000	106244000	0	0	725637	437386
Gm14647	0.0403596	-154.361	chrX	55468300	55488300	0	0	0	0
Dctpp1	0.000330343	-167.24	chr7	134394000	134414000	0	0	941869	1210000
Npm3	0.00906215	-168.423	chr19	45814000	45834000	0	0	34536.9	147195
Rsl1d1	0.000612377	-174.833	chr16	11185100	11205100	0	0	128525	165841
Tfrc	0.00100513	-179.637	chr16	32599000	32619000	0	0	1400000	2830000
Ak3l2-ps	0.00698472	-186.295	chr2	72462000	72482000	0	0	22074.8	79014.1
Psmd2	0.0149556	-191.805	chr16	20641700	20661700	0	0	73555.6	188731
Gm6091	0.000632939	-194.348	chr8	128990000	129010000	0	0	555307	1130000
Acat2	0.00139396	-227.798	chr17	13139200	13159200	0	0	294400	452792
Gm14373	0.00659821	-234.699	chrX	5267250	5287250	0	0	0	0
Ahsa1	0.00104927	-237.993	chr12	88597700	88617700	0	0	214762	665752
Naa50	6.51e-05	-238.021	chr16	44129900	44149900	0	0	912888	3210000
Ube2c	0.0023688	-258.486	chr2	164585000	164605000	0	0	209511	155370
Fndc4	0.000372063	-259.114	chr5	31588200	31608200	0	0	253898	536360
Mat2a	0.0206737	-259.744	chr6	72379500	72399500	0	0	1710000	3480000
Gm12397	0.00324828	-313.08	chr4	40850100	40870100	0	0	0	0
Ccnb1	0.0111957	-332.464	chr13	101541000	101561000	0	0	133344	66079.3
Mogs	0.000202557	-333.888	chr6	83055500	83075500	0	0	857861	1210000
Gm10167	0.00469189	-369.233	chr5	148986000	149006000	0	0	0	0
Gm6781	0.000457857	-399.701	chr14	19353900	19373900	0	0	0	0
Gm13160	0.0149898	-411.635	chr4	146451000	146471000	0	0	0	0
Pold2	0.00375074	-423.583	chr11	5763190	5783190	0	0	263900	163828
Set	0.0027514	-457.953	chr2	29902900	29922900	0	0	552546	1440000
Mcm5	0.000577913	-466.03	chr8	77623400	77643400	0	0	0	117470
Gm5633	0.00321239	-524.189	chr12	21822600	21842600	0	0	0	0
Hmgn1	0.0141486	-531.159	chr16	96336900	96356900	0	0	1400000	1730000
Gnl3	0.000926505	-558.404	chr14	31822300	31842300	0	0	421015	727320
Gm13552	0.00941768	-614.646	chr2	59392700	59412700	0	0	23492	260450
Gm5909	0.00774706	-650.468	chr8	82626000	82646000	0	0	0	0
Fen1	0.0316273	-669.347	chr19	10265600	10285600	0	0	4350.6	288959
Txn1	0.00728913	-685.52	chr4	57959300	57979300	0	0	2300000	6270000
Vars	4.49e-05	-761.365	chr17	35127900	35147900	0	0	748393	351108
Sqle	0.000299262	-775.748	chr15	59136600	59156600	0	0	1110000	980510
Top2a	0.00237125	-892.955	chr11	98846700	98866700	0	0	0	42814.5
Spry4	2.52e-08	-949.703	chr18	38750900	38770900	0	0	10600000	17500000
Gm11451	0.000317901	-985.507	chr2	162715000	162735000	0	0	19244.2	58176.8
Ranbp1	0.000135513	-991.292	chr16	18238200	18258200	0	0	315333	668219
Cdv3	0.000903116	-1015.28	chr9	103257000	103277000	0	0	1190000	2470000
Ebna1bp2	2.25e-05	-1028.58	chr4	118283000	118303000	0	0	838228	627183
Gm5637	7.5e-05	-1035.66	chrX	57289400	57309400	0	0	0	0
Gm9833	0.00309753	-1045.72	chr3	10078200	10098200	0	0	375022	2640000
Cyp51	0.00133917	-1088.2	chr5	4093380	4113380	0	0	2200000	1630000
Gm16433	0.00387884	-1118.27	chr6	108506000	108526000	0	0	524102	803906
Lrrc59	0.00138118	-1296.48	chr11	94481100	94501100	0	0	311488	1120000
Gm6382	0.00327724	-1306.31	chrX	138635000	138655000	0	0	0	0
Usp1	0.00218978	-1349.72	chr4	98580500	98600500	0	0	2250000	3960000
Psme3	2.3e-05	-1395.81	chr11	101168000	101188000	0	0	152726	255634
Hmgb1-ps3	0.0418823	-1437.1	chr11	63650300	63670300	0	0	0	0
Gm13500	0.0345928	-1514.02	chr2	51077500	51097500	0	0	0	0
Mcm3	1.01e-06	-1521.21	chr1	20800400	20820400	0	0	51276.8	62256.6
Mrpl12	0.00583576	-1778.64	chr11	120336000	120356000	0	0	496675	468893
Gm5620	0.000340402	-1900.36	chr9	90982000	91002000	0	0	0	0
Cct5	0.0412148	-2069.48	chr15	31512800	31532800	0	0	681334	1240000
Gm5499	8.73e-05	-2336.55	chr17	87467600	87487600	0	0	0	0
Gm12138	0.00513639	-2374.93	chr11	40477400	40497400	0	0	16610.6	0
Rps2-ps6	0.025543	-2396.15	chr14	76627200	76647200	0	0	0	0
Gm5801	0.000661198	-2632.51	chr14	56620200	56640200	0	0	0	0
Bzw1	0.00346929	-3118.32	chr1	58440000	58460000	0	0	1160000	3150000
Srsf7	0.00688045	-3361.89	chr17	80596000	80616000	0	0	1130000	1290000
Npm3-ps1	0.00021725	-3586.43	chr6	85016200	85036200	0	0	110118	358775
Tardbp	0.00196066	-3658.97	chr4	147982000	148002000	0	0	479708	432902
Tmem158	0.00037715	-3708.76	chr9	123160000	123180000	0	0	465809	961875
Ier5l	0.00172417	-3822.88	chr2	30319700	30339700	0	0	4590000	15800000
Zcchc12	6.06e-05	-3854.37	chrX	33725900	33745900	0	0	43574.2	0
Cdc20	0.0308076	-4628.16	chr4	118098000	118118000	0	0	1400000	1970000
Mcm4	0.00097408	-4779.02	chr16	15625400	15645400	0	0	278164	674785
Gm5446	0.000479741	-4971.43	chr13	20077700	20097700	0	0	0	903123
Prmt1	0.00337662	-5445.65	chr7	52229400	52249400	0	0	640366	434887
Hirip3	0.000519539	-5539.77	chr7	133995000	134015000	0	0	43574.1	272164
Hmgn2	0.0166641	-5917.75	chr4	133513000	133533000	0	0	1120000	1370000
Mki67	0.00166114	-6786.2	chr7	142898000	142918000	0	0	189405	380040
Hspe1	0.00612747	-7054.8	chr1	55135000	55155000	0	0	2030000	3200000
Rasl11a	0.00300338	-8078.29	chr5	147647000	147667000	0	0	2380000	2500000
Fscn1	0.00645381	-8539.88	chr5	143712000	143732000	0	0	5550000	3860000
Cdc34-ps	0.000999753	-9678.42	chr11	94593100	94613100	0	0	0	0
Hmgcr	0.000215664	-10602	chr13	97412800	97432800	0	0	1160000	1290000
Fam64a	7.42e-05	-10802.8	chr11	71845500	71865500	0	0	797926	344542
Cycs	0.0442445	-11450.4	chr6	50505900	50525900	0	0	442925	1420000
Mcm2	2.15e-05	-12557.2	chr6	88838800	88858800	0	0	121832	271105
Fzd10	8.38e-07	-14287.8	chr5	129097000	129117000	0	0	296248	4590000
Pou3f1	0.000256679	-16918.1	chr4	124325000	124345000	0	0	1890000	2670000
Gm7236	0.00212068	-19911	chr14	43790600	43810600	0	0	0	0
Gm9816	0.0383005	-31219.6	chr16	62706800	62726800	0	0	0	0
Rpl12	0.016912	-32502.8	chr2	32807100	32827100	0	0	1100000	2010000
Arf6	9.44e-05	-32926.1	chr12	70463100	70483100	0	0	1940000	7250000
Gm7846	0.000170901	-33324.1	chr1	28627600	28647600	0	0	0	0
Gm13232	0.00280732	-33917	chr4	145310000	145330000	0	0	0	0
Hspa9	0.00147371	-34266.2	chr18	35089000	35109000	0	0	1030000	1600000
Sox11	0.000122458	-35615.6	chr12	28017600	28037600	0	0	14700000	17600000
Pgam1	0.00346196	-45497.5	chr19	41976400	41996400	0	0	154089	437444
Gm9774	0.00208168	-50659.9	chr3	92223300	92243300	0	0	0	0
Gm8116	0.000242221	-58789.8	chr9	78659600	78679600	0	0	13473.4	32550
Gm13167	0.0163321	-64945.6	chr4	146182000	146202000	0	0	0	0
Gm11585	0.00130009	-71489.5	chr11	101975000	101995000	0	0	0	0
Fkbp4	0.000884684	-107336	chr6	128378000	128398000	0	0	541853	1430000
Kpnb1	0.000396559	-125095	chr11	97015500	97035500	0	0	780000	625130
Fzd1	0.00374678	-135757	chr5	4748220	4768220	0	0	8530000	6260000
Gm13237	0.0040066	-146355	chr4	145623000	145643000	0	0	0	0
Calm1	0.0149996	-182784	chr12	101428000	101448000	0	0	1020000	3170000
Hnrnpa3	0.000926505	-242890	chr2	75487300	75507300	0	0	706934	2540000
Apex1	7.93e-05	-346795	chr14	51534600	51554600	0	0	1120000	1600000
Ywhah	0.000220185	-381473	chr5	33351500	33371500	0	0	546771	1200000
Spry1	0.00112063	-427547	chr3	37528900	37548900	0	0	4280000	12300000
Gm5648	0.00177701	-499649	chrX	118440000	118460000	0	0	0	0
Gm7125	0.0209971	-547142	chr15	68697200	68717200	0	0	0	0
Prelid1	0.0087059	-597168	chr13	55413400	55433400	0	0	1120000	1850000
Gm8822	0.000301203	-675611	chrX	79057100	79077100	0	0	0	0
Gm5809	8.9e-05	-792014	chr16	22220500	22240500	0	0	0	26110.4
Gm15544	0.000200552	-926116	chr7	87564100	87584100	0	0	0	0
Mcm7	0.00247439	-945102	chr5	138597000	138617000	0	0	727493	1710000
Gm15387	0.00744517	-966858	chr15	73914800	73934800	0	0	0	0
C1qbp	3.02e-05	-1010000	chr11	70782400	70802400	0	0	302582	359700
Gm11353	0.00756371	-1350000	chr13	26574400	26594400	0	0	0	0
Fdps	0.000148528	-1760000	chr3	88895900	88915900	0	0	17139.2	126054
Mageh1	0.00754541	-2300000	chrX	149462000	149482000	0	0	1960000	2230000
Nes	0.0442946	-2840000	chr3	87765000	87785000	0	0	4800000	3700000
Gm12693	0.0232274	-3340000	chr4	94592300	94612300	0	0	0	0
Gm7308	0.00812162	-5490000	chr6	127223000	127243000	0	0	17399.6	37632.1
Hspd1	3.98e-05	-5920000	chr1	55134900	55154900	0	0	2030000	3200000
Tcp1	0.0173098	-6440000	chr17	13098600	13118600	0	0	275862	450328
Arxes1	0.00584228	-8790000	chrX	132558000	132578000	0	0	0	67899.6
Gm7666	0.0334491	-13500000	chr15	6593920	6613920	0	0	0	0
Rpl36al	0.0102601	-14000000	chr12	70275000	70295000	0	0	96759.4	386319
Mest	0.000215765	-17500000	chr6	30663500	30683500	0	0	3000000	9220000
Gm5913	0.0097909	-17500000	chr8	99943000	99963000	0	0	0	0
Jun	0.00074539	-18700000	chr4	94708900	94728900	0	0	22800000	24400000
Rps11	0.042334	-33000000	chr7	52369800	52389800	0	0	587838	1030000
Gm5593	0.0480985	-51100000	chr7	49352600	49372600	0	0	0	0
Gm15428	7.51e-05	-96400000	chr1	158714000	158734000	0	0	0	0
Hsp90aa1	0.00469657	-138000000	chr12	111921000	111941000	0	0	264019	661192
Gm11847	0.0170879	-253000000	chr4	12149900	12169900	0	0	24463	76835.4
Gm5616	0.000895159	-319000000	chr9	48248500	48268500	0	0	15403.3	0
Srm	0.000354817	-355000000	chr4	147956000	147976000	0	0	196943	32104.5
Gm10232	0.0334335	-358000000	chr17	3034750	3054750	0	0	11162.2	0
Gm5641	0.0181138	-376000000	chr3	54275400	54295400	0	0	16989.5	0
Gm10156	0.0231782	-789000000	chr7	114996000	115016000	0	0	0	0
Ccna2	0.00166405	-799000000	chr3	36455800	36475800	0	0	510049	478822
Srsf1	0.014923	-1000000000	chr11	87850900	87870900	0	0	1220000	2060000
Tpm3-rs7	0.0298796	-1130000000	chr14	113704000	113724000	0	0	0	0
Gm12669	0.0375092	-1530000000	chr4	91463200	91483200	0	0	0	0
Hspa5	0.0408844	-7430000000	chr2	34617500	34637500	0	0	165444	609719
Gm15210	0.0126787	-7850000000	chr8	102544000	102564000	0	0	0	0
Ncl	0.00219871	-24400000000	chr1	88246000	88266000	0	0	394521	737337
Gm5844	0.000376377	-53000000000	chr3	17898800	17918800	0	0	0	0
Eif5al3-ps	0.0172966	-104000000000	chr5	90551300	90571300	0	0	0	0
Hmgb2	0.00648056	-107000000000	chr8	59980600	60000600	0	0	696370	1900000
Banf1	0.00220062	-133000000000	chr19	5356350	5376350	0	0	531274	646465
Smt3h2-ps4	0.0151005	-265000000000	chr1	14820200	14840200	0	0	0	0
Gm15452	0.0113881	-341000000000	chr1	8772240	8792240	0	0	0	0
Idi1	0.00193085	-787000000000	chr13	8874850	8894850	0	0	261079	507872
Chst2	0.000773119	-1060000000000	chr9	95297700	95317700	0	0	9930000	17000000
Pcbp1	0.0419968	-5760000000000	chr6	86466200	86486200	0	0	2400000	3820000
Gm4737	0.0151827	-104000000000000	chr16	46145200	46165200	0	0	0	0
Gm9892	4.57e-06	-149000000000000	chr8	53272400	53292400	0	0	0	0
Cd93	9.04e-05	-285000000000000	chr2	148259000	148279000	0	0	416484	1840000
Gm14680	0.00957329	-9220000000000000	chrX	60019900	60039900	0	0	0	0
Gm13835	0.0164843	-1.4e+16	chr6	31082600	31102600	0	0	15573	24680.4
Hspa8	0.0254845	-1e+17	chr9	40599100	40619100	0	0	2370000	7770000
Gm15453	0.0166216	-5.2e+17	chr1	152103000	152123000	0	0	52719.5	23841.8
Gm17383	0.0223149	-2.54e+18	chr18	82498200	82518200	0	0	0	0
H2afx	0.00467473	-3.07e+18	chr9	44132800	44152800	0	0	657827	978441
Ran	0.00168009	-2.46e+19	chr5	129516000	129536000	0	0	3030000	1300000
Gm2423	0.00416656	-4.21e+19	chr13	13315200	13335200	0	0	0	20564.7
Gm10039	0.00671406	-8.78e+19	chr11	100213000	100233000	0	0	684799	432320
Gm4204	0.0438348	-8.76e+22	chr1	137119000	137139000	0	0	0	0
Eif5a	0.0017928	-4.94e+23	chr11	69721800	69741800	0	0	360768	464463
Hmga1-rs1	0.00313812	-2.74e+24	chr11	120614000	120634000	0	0	0	0
Gm9769	0.00238256	-3.44e+25	chr6	85784000	85804000	0	0	4140000	13200000
Gm10182	0.0198666	-2.4e+26	chr9	22115800	22135800	0	0	205044	116392
Gm13502	0.000555352	-2.15e+29	chr2	53545800	53565800	0	0	0	0
Gm12141	0.00144595	-1.55e+30	chr11	41302200	41322200	0	0	0	0
Tubb2a	0.000338089	-2.84e+30	chr13	34159900	34179900	0	0	1730000	7020000
Bex2	0.00085031	-3.31e+33	chrX	132593000	132613000	0	0	86749.3	66287.2
Pgam1-ps2	0.0315526	-8.33e+33	chr7	28245600	28265600	0	0	504766	1200000
Igfbp3	7.53e-05	-5.73e+35	chr11	7103900	7123900	0	0	9730000	9970000
Gm10184	0.000300419	-5.13e+38	chr17	90299500	90319500	0	0	0	0
Pcna-ps2	1.58e-05	-8.52e+38	chr19	9347870	9367870	0	0	0	0
Gm9800	0.00340055	-2.24e+43	chr14	9623030	9643030	0	0	0	0
Gm9531	8.04e-05	-9.45e+50	chr9	81561200	81581200	0	0	0	0
Gm5506	9.13e-05	-2.15e+56	chr18	48195000	48215000	0	0	0	0
Gm14681	0.000202447	-3.21e+57	chrX	64022000	64042000	0	0	0	0
Gm14150	0.000667277	-3.54e+59	chr2	151275000	151295000	0	0	0	0
Rpsa-ps10	0.017926	-2.13e+62	chr3	149727000	149747000	0	0	0	0
Pgk1-rs7	0.00170074	-6.98e+62	chr12	10897000	10917000	0	0	0	0
Tubb5	0.000103691	-4.7e+73	chr17	35964000	35984000	0	0	2240000	2890000
Tuba1b	6.18e-05	-4.87e+81	chr15	98754900	98774900	0	0	1910000	2910000
Eif4a-ps4	6.26e-05	-2.22e+109	chr1	60750800	60770800	0	0	0	0
Gm12715	0.000931539	-1.54e+115	chr4	103226000	103246000	0	0	22653.1	70582.9
Ube2z	0.0590242	-2.64074	chr11	95916700	95936700	0	18754.3	442843	935813
Hyal2	0.241432	-2.49743	chr9	107461000	107481000	0	17082.9	673673	799633
Mtss1l	0.120463	-21.0999	chr8	113235000	113255000	0	17030.3	7820000	8620000
Mlx	0.178886	-3.00899	chr11	100939000	100959000	0	15299.2	824907	777591
Cks1b	0.0555814	-436.549	chr3	89211900	89231900	2972.67	12403.2	549874	820447
Gpr17	0.401352	-3.39926	chr18	32099300	32119300	0	11982.1	4020000	35215.8
Phf23	0.138834	-4.1366	chr11	69799300	69819300	0	11518.2	1790000	1580000
Mcts2	0.352303	-13.4228	chr2	152503000	152523000	3966.91	11368.8	212054	652073
Tssc4	0.407186	-112.448	chr7	150245000	150265000	0	11135	2190000	3400000
Rps25	0.335454	-26.9273	chr9	44205800	44225800	0	10518.9	601227	1010000
Nnat	0.41522	-16282.7	chr2	157376000	157396000	2288.3	10199.8	2560000	5210000
0610010K14Rik	0.346689	-11.9096	chr11	70039700	70059700	0	10095.8	364123	459371
Aprt	0.259862	-19.9472	chr8	125091000	125111000	0	9934.24	389219	745843
Cdt1	0.167252	-78.7083	chr8	125082000	125102000	0	9934.24	389219	745843
Gm5963	0.56644	-1875.35	chr16	35563600	35583600	0	9545.36	7350000	6780000
Fahd1	0.440443	-2.69779	chr17	24977200	24997200	0	9285.98	635258	956925
Hn1	0.107876	-2.64441	chr11	115365000	115385000	0	8682.54	143754	582669
Rpl3	0.0939313	-2.65727	chr15	79903800	79923800	0	8652.95	1070000	1870000
Gm13034	0.0732883	-9.31679	chr4	146025000	146045000	0	8483.19	0	0
Kctd17	0.179439	-2.86317	chr15	78249000	78269000	0	8390.17	1630000	2430000
Ppp1ca	0.417368	-125.879	chr19	4182160	4202160	0	8007.18	477455	701363
Rpl10-ps2	0.369904	-490.35	chr8	109442000	109462000	0	7948.19	1040000	2810000
Mt3	0.760951	-53.6663	chr8	96666500	96686500	0	7876.2	2660000	14800000
Arpc4	0.168189	-4.09902	chr6	113318000	113338000	0	7706.07	1010000	2000000
Rhoc	0.250451	-6.0872	chr3	104582000	104602000	0	7674.77	1290000	2650000
Gm11175	0.384309	-6.43558	chr8	73214000	73234000	0	7609.9	7060000	14600000
Apoo-ps	0.0725639	-191.983	chr13	108195000	108215000	0	7527.25	2130000	3890000
Rpl30-ps1	0.479527	-7490.72	chr6	38316800	38336800	0	7506.48	330440	686154
Slc25a1	0.231829	-10.5195	chr16	17917400	17937400	0	7496.69	183433	1470000
Slc7a5	0.327315	-9.02302	chr8	124422000	124442000	4256.24	7418.55	1210000	2250000
Gm6263	0.366858	-16.2427	chr13	74147600	74167600	0	7102.55	501930	837188
Snrpb	0.0505477	-4.83532	chr2	129995000	130015000	0	7062.71	942407	1380000
Gm10260	0.375675	-1190.53	chr13	98520600	98540600	0	7019.85	11900000	14800000
Mvd	0.200987	-10.0232	chr8	124957000	124977000	0	6966.46	1540000	1050000
Rpl26	0.666881	-3.24788	chr11	68705100	68725100	0	6884.91	200426	449945
Rpl23a	0.704412	-54.5665	chr11	77985100	78005100	0	6785.96	6280000	5960000
Eif6	0.0735516	-4.76655	chr2	155638000	155658000	0	6711.1	236535	147703
Calr	0.132856	-209000000	chr8	87358800	87378800	0	6628.37	317175	470523
Nol7	0.123338	-13.6411	chr13	43483700	43503700	0	6614.61	1040000	1410000
Tprgl	0.389227	-6.90406	chr4	153524000	153544000	0	6480.11	183987	115012
Gm6984	0.376148	-6200000	chr14	74345400	74365400	0	6411.78	93200.2	98215.8
Ear-ps12	0.373901	-2.20789	chr14	44421800	44441800	0	6410.26	0	0
Rpl21	0.190275	-9.35526	chr5	147634000	147654000	0	6359.27	770035	1090000
Gm15756	0.377015	-3.07861	chr6	90539900	90559900	0	6307.74	868236	1110000
Gm5239	0.242649	-2.58142	chr18	35686200	35706200	0	6190.09	267816	416276
Ybx1	0.211717	-8.13263	chr4	118942000	118962000	0	6071.04	171279	302506
Clic1	0.118836	-7.35782	chr17	35176900	35196900	7499.44	6062.19	1580000	1630000
Eid1	0.629327	-112.799	chr2	125489000	125509000	0	5972.25	1010000	1970000
Cenpb	0.375798	-8.01943	chr2	130996000	131016000	0	5949.17	1090000	2910000
Zbtb9	0.279557	-2.14041	chr17	27100100	27120100	0	5683.14	122772	99953.4
Tubb2b	0.231533	-3.57e+17	chr13	34212200	34232200	0	5674.5	19600000	21800000
Tubg1	0.134205	-19.0801	chr11	100971000	100991000	0	5664.47	548301	853822
Farsa	0.0713304	-2.39523	chr8	87370900	87390900	0	5535.59	199573	171112
Gm17139	0.408389	-5.3935	chr12	86249100	86269100	0	5503.6	769838	1790000
Sumo2	0.328591	-2.94445	chr11	115387000	115407000	0	5488.8	1190000	1140000
Gm4535	0.0575789	-71.4128	chr7	148583000	148603000	0	5437.79	203594	183801
Rps2-ps10	0.402358	-5990000000	chr18	61409600	61429600	0	5433.99	1120000	1900000
Gm12922	0.279246	-70.4676	chr4	123377000	123397000	0	5303.98	177793	1130000
Gm15976	0.699277	-3.58369	chr16	91914700	91934700	0	5291.94	274842	878160
Reep4	0.0608805	-2.43176	chr14	70935400	70955400	0	5284.9	167682	272895
Gm7180	0.0563694	-23.5674	chr7	88357800	88377800	0	5229.18	598289	631623
Gm10136	0.38089	-4.53485	chr19	29068300	29088300	0	5159.31	2200000	3200000
Gm10071	0.314363	-82000000000	chr3	58781100	58801100	0	5109.87	55705.3	90672.6
Slc38a2	0.390592	-2.14528	chr15	96520100	96540100	0	4926.62	5630000	4330000
1700019G06Rik	0.364783	-4.69224	chr7	96648500	96668500	0	4897.07	3280000	5630000
Gm15954	0.375461	-2.61273	chr16	18059300	18079300	0	4882.34	294829	577126
Sdhd	0.118182	-8.37545	chr9	50402000	50422000	0	4740.16	199501	343072
P4hb	0.488517	-12.2322	chr11	120413000	120433000	0	4660.76	891029	626033
Gm10964	0.395732	-3.46295	chr3	103533000	103553000	0	4517.37	4010000	3570000
Psma4	0.188058	-2.62513	chr9	54788600	54808600	0	4515.85	423382	597972
F2r	0.0893442	-4.25142	chr13	96378400	96398400	0	4475.39	382854	1840000
Prpf8	0.240728	-3.09108	chr11	75290300	75310300	0	4407.61	0	0
Rpl14	0.81182	-3.31077	chr9	120471000	120491000	0	4369.28	311029	668595
Jmjd8	0.44189	-3.82275	chr17	25955800	25975800	0	4296.14	600549	580315
Stub1	0.236907	-1333.4	chr17	25960300	25980300	0	4296.14	600549	580315
Srebf2	0.0655653	-2.6668	chr15	81967700	81987700	0	4265.05	2460000	1100000
Timp4	0.3058	-2.5449	chr6	115192000	115212000	0	4257.03	5820000	8100000
Gm10012	0.625014	-3.19147	chr17	26028800	26048800	0	4241.32	0	67246.4
Gm13007	0.100638	-17814	chr4	135543000	135563000	0	4240.24	223873	278055
Rprm	0.13928	-4.05834	chr2	53928000	53948000	9462.8	4126.78	3910000	7650000
Eif3g	0.179567	-57.5757	chr9	20693000	20713000	0	3968.14	35661.1	37232.7
Gm9104	0.200194	-4.45043	chr17	45592700	45612700	0	3961.44	1440000	1680000
Gm9939	0.303914	-4.90886	chr8	36018100	36038100	0	3923.81	202094	764676
Rangrf	0.0779935	-2.0683	chr11	68776500	68796500	0	3915.85	135723	125405
Calu	0.180756	-3.43611	chr6	29288100	29308100	0	3897.59	495379	485548
C230030N03Rik	0.417861	-2.38217	chr1	34725000	34745000	0	3882.42	864405	1370000
Atp5g3	0.652379	-76.8869	chr2	73738500	73758500	0	3814.48	931184	2780000
Rhot2	0.303779	-2.25889	chr17	25971800	25991800	0	3799.95	81007.5	79084.6
Ncdn	0.0579003	-2.74706	chr4	126421000	126441000	0	3776.25	559465	1570000
Gm12034	0.412579	-4.50908	chr11	20336400	20356400	0	3762.7	159550	276064
Nme3	0.369215	-2.75267	chr17	25023400	25043400	0	3760.23	87414.5	227181
Mrps34	0.376151	-2.77396	chr17	25022100	25042100	0	3760.23	87414.5	227181
Wdr54	0.183426	-2.02581	chr6	83096200	83116200	0	3749.12	364812	408711
Tmed9	0.166416	-4.57185	chr13	55684300	55704300	0	3699.44	148686	362484
Arcn1	0.0958454	-2.15472	chr9	44558200	44578200	0	3696.26	396423	529355
BC002163	0.164394	-28100000	chr16	42945700	42965700	0	3590.14	756273	1640000
Cdkn2aipnl	0.237277	-2.74336	chr11	51771200	51791200	0	3549.94	4230000	3820000
Mrpl2	0.446874	-6.32544	chr17	46773200	46793200	0	3332.62	415630	591095
Psma7	0.141474	-10.9481	chr2	179762000	179782000	2861.1	3325.68	785012	1120000
Srsf6	0.0577029	-1199.46	chr2	162747000	162767000	0	3307.23	1860000	2980000
Rpl13	0.205384	-4.01621	chr8	125616000	125636000	0	3235.04	2020000	2900000
Gm4342	0.153533	-160.236	chr8	126368000	126388000	0	3173.7	189731	455943
Srxn1	0.13487	-2.49032	chr2	151921000	151941000	0	3166.58	325737	423334
Fam173a	0.0772868	-6994.74	chr17	25919200	25939200	7776.22	3146.98	2800000	3930000
Plod3	0.0546021	-2.87255	chr5	137453000	137473000	0	3131.29	489181	858605
1810011O10Rik	0.554992	-2.00216	chr8	25539400	25559400	0	3114.93	2350000	9470000
Polr1c	0.359233	-2.18034	chr17	46373500	46393500	3071.48	3077.67	198212	360677
Rps2	0.195427	-307000000	chr17	24845100	24865100	0	3057.2	190476	294864
Ubtf	0.0504618	-3.15931	chr11	102161000	102181000	0	3023.89	6710000	10200000
Gm15899	0.056907	-689.226	chr8	125198000	125218000	0	3022.05	17440.5	61026.4
Gm12112	0.333039	-15.5266	chr11	32800400	32820400	0	3012.88	237012	1120000
Rps24	0.437508	-22.8252	chr14	25299900	25319900	0	2969.8	3150000	3600000
Cul7	0.420142	-2.88486	chr17	46777300	46797300	0	2916.04	292618	452666
Gm6166	0.0674075	-7.28e+16	chr9	57321700	57341700	0	2905.29	23484.2	39008.3
Gm14165	0.421042	-33.2205	chr2	152169000	152189000	0	2878.41	1150000	1610000
Rps27l	0.0705489	-8.51595	chr9	66783900	66803900	0	2732.96	387643	1590000
Gm14274	0.190355	-2.10713	chr2	171916000	171936000	0	2713	0	0
Slc39a7	0.63858	-6.02609	chr17	34158000	34178000	5902.9	2698.86	4640000	2940000
Gadd45gip1	0.0900695	-4.80988	chr8	87345400	87365400	0	2476.68	576786	740842
Rpl35a-ps6	0.453731	-236485	chr5	123696000	123716000	0	2395.9	493281	447633
Psmd3	0.122503	-5.63099	chr11	98533900	98553900	0	2388.22	656985	553081
Ppil1	0.132485	-2.33333	chr17	29383900	29403900	0	2299.69	565105	874906
Tcf25	0.393689	-2.47636	chr8	125888000	125908000	0	2266.43	1080000	1330000
Hes1	0.218355	-2.17615	chr16	30054500	30074500	0	2143.18	23200000	21700000
Gm17104	0.367885	-3.10611	chr7	31340400	31360400	0	2109.15	128419	74385.5
Sdhaf1	0.146261	-8.127	chr7	31097400	31117400	0	2098.33	308316	540266
Hsp90ab1	0.178724	-2990000000000000	chr17	45696700	45716700	0	2027.66	4880000	4990000
Rps16	0.941251	-2.76372	chr7	29125700	29145700	0	1946.32	79105.1	176209
Gm9870	0.352647	-4.89716	chr5	73296200	73316200	0	1846.3	3330000	4870000
Ppp2r5d	0.375161	-2.49984	chr17	46811700	46831700	0	1779.71	547724	405626
C330006A16Rik	0.236053	-2.60068	chr2	25984300	26004300	0	1732.02	1010000	3240000
Gm10138	0.469022	-4.03201	chr1	153182000	153202000	0	1216.36	677900	3340000
Mlec	0.079962	-18.532	chr5	115591000	115611000	0	1182.29	833399	780688
Gm10143	0.424784	-9.65575	chr19	10262900	10282900	0	1085.4	576752	1960000
Gnb2	0.403933	-817454	chr5	137960000	137980000	6943.29	1026.24	5020000	8220000
Hnrnph1	0.406805	-9.95478	chr11	50180500	50200500	0	1020.73	1290000	2160000
Gm6161	0.314905	-2.82081	chr1	9554630	9574630	13240.8	0	3460000	7040000
Crlf2	0.0551202	-2.06384	chr5	109978000	109998000	13058.6	0	22100000	27200000
Pou3f3	0.381098	-10.8599	chr1	42744000	42764000	12585.5	0	25900000	40300000
Taf10	0.508624	-3.55619	chr7	112882000	112902000	11589.4	0	680891	909332
Gm10308	0.577537	-5.06595	chr17	91477800	91497800	11026.8	0	6980000	17400000
Nme1	0.358516	-3.86613	chr11	93817400	93837400	10498.2	0	534296	717881
Nme2	0.486717	-2.14355	chr11	93807100	93827100	10389.3	0	407709	374303
Eef1a1	0.18119	-761000000000	chr9	78317300	78337300	9580.94	0	2060000	3400000
Gas5	0.322116	-3.65856	chr1	162955000	162975000	9570.08	0	704235	1910000
Tceal8	0.857293	-2.07644	chrX	132697000	132717000	9471.25	0	218484	989134
Mrpl53	0.144849	-101.676	chr6	83049100	83069100	9002.26	0	351808	1000000
Gale	0.156328	-5.81007	chr4	135510000	135530000	8258.91	0	1140000	2790000
Gm10224	0.270084	-19.0713	chr6	122639000	122659000	8131.29	0	707832	1750000
Gm10420	0.0580251	-49690	chr6	122636000	122656000	8131.29	0	707832	1750000
Gapdh	0.614784	-17.7408	chr6	125103000	125123000	7937.61	0	2370000	6790000
Gdi2	0.150329	-2.36253	chr13	3527320	3547320	7412.01	0	3970000	10800000
Nrm	0.350172	-2.56379	chr17	35988300	36008300	7099.31	0	2730000	3460000
Gm9754	0.412702	-6.32203	chr5	118505000	118525000	7036.96	0	56779.9	365849
Gm14117	0.443253	-7.09816	chr2	146121000	146141000	6512.89	0	515358	1040000
Gm7535	0.450281	-3.5428	chr17	18038900	18058900	6302.83	0	51416.4	38915.7
Gm6565	0.459936	-10.6295	chr6	100545000	100565000	6277.08	0	860689	1430000
Arxes2	0.384947	-223.902	chrX	132518000	132538000	6253.58	0	12084.6	271456
Gm10282	0.0808659	-6.71e+25	chr8	74819200	74839200	6237.74	0	1400000	2710000
Mrp63	0.10865	-5.62557	chr14	58435100	58455100	6202.26	0	220819	503128
Pttg1	0.207053	-2.48094	chr11	43226500	43246500	6158.81	0	325243	418987
Emd	0.234992	-2.59198	chrX	71490000	71510000	6148.64	0	51435.3	136410
Gm14493	0.366324	-5.47469	chrX	10285800	10305800	6048.8	0	1810000	3930000
Gm5937	0.078389	-15.9551	chrX	74691900	74711900	6021.53	0	566178	1280000
Ltbr	0.0635981	-2.16537	chr6	125250000	125270000	5818.05	0	176108	232454
Hist1h3f	0.492233	-2.12776	chr13	23625900	23645900	5596.41	0	725071	1120000
Tsr2	0.170399	-2.00578	chrX	147521000	147541000	5514.58	0	19012.1	53674.2
Tmx2	0.0502555	-2.57705	chr2	84508200	84528200	5261.37	0	149411	567336
2700094K13Rik	0.121884	-187792	chr2	84500800	84520800	5261.37	0	178436	617477
Hist1h2bl	0.631371	-4.47862	chr13	21798000	21818000	5129.19	0	2500000	4490000
Gm2058	0.41871	-2.86681	chr7	46833900	46853900	5104	0	282737	457580
Sgol1	0.0851622	-2.32785	chr17	53818600	53838600	4968.79	0	1300000	771302
Hnrnpa2b1	0.106099	-337766	chr6	51407400	51427400	4891.17	0	3830000	6510000
Zfp428	0.103254	-2.10146	chr7	25282100	25302100	4782.61	0	2780000	5270000
Alg10b	0.238412	-8.27096	chr15	90044700	90064700	4755.25	0	577052	594938
Nap1l5	0.482112	-119.194	chr6	58847100	58867100	4717.3	0	1190000	3370000
Gm10074	0.279122	-24.4089	chr17	36352900	36372900	4708.41	0	385883	272710
Gm8430	0.399638	-1.67e+35	chr6	122397000	122417000	4624.35	0	281243	508570
Gm8644	0.243168	-2.62038	chrX	154079000	154099000	4615.19	0	13284.3	0
Gm6039	0.218179	-19.2996	chrX	72468400	72488400	4510	0	52635.9	136754
Gm15470	0.443852	-2.11387	chr7	48735700	48755700	4434.2	0	4620000	4050000
Adprhl2	0.0830952	-2.14983	chr4	125989000	126009000	4057.83	0	732764	806250
Gm10241	0.387638	-413000000000000	chr16	20167100	20187100	4001.13	0	647065	1100000
Cd63-ps	0.407096	-9.41e+22	chr18	50284400	50304400	3921.9	0	326320	659009
Api5	0.0760631	-2.56507	chr2	94262100	94282100	3819.77	0	521999	642340
Tmem123	0.0562174	-2.0746	chr9	7754040	7774040	3733.2	0	1960000	1450000
Gm3272	0.156291	-15.6937	chr8	95230900	95250900	3722	0	132781	2180000
Tmed2	0.0721407	-14.5758	chr5	124981000	125001000	3591.05	0	774283	1910000
Slc25a5	0.35249	-50300000	chrX	34325600	34345600	3517.58	0	91519.7	338624
Gm10093	0.125202	-167.382	chr17	78880900	78900900	3363.26	0	2450000	1810000
Gm7805	0.269411	-2.38025	chr17	22091600	22111600	3296.14	0	3470000	4300000
Gm7809	0.26368	-81.8047	chr17	22095200	22115200	3296.14	0	3470000	4300000
Ptma	0.443965	-599.06	chr1	88413300	88433300	3156.38	0	3740000	9030000
Sox2	0.793778	-121.53	chr3	34538900	34558900	3095.79	0	36900000	66900000
Bhlhe40	0.0542612	-16.8824	chr6	108601000	108621000	3041.73	0	13900000	19700000
Nudt11	0.318218	-2.02987	chrX	5614570	5634570	2970.29	0	42189.8	657017
Gm5292	0.300105	-4.2034	chr5	44325700	44345700	2881.58	0	0	0
Gm4604	0.438059	-9723.25	chr6	108081000	108101000	2831.42	0	1100000	1890000
Cdc42	0.094837	-2.37192	chr4	136904000	136924000	2825.43	0	268026	429385
Bcl2l2	0.245002	-2.59628	chr14	55492200	55512200	2759.28	0	663981	1410000
Gnb1	0.0689465	-2.27188	chr4	154855000	154875000	2732.53	0	745095	1200000
Gm11400	0.385842	-20800000000	chr11	3040960	3060960	2729.08	0	23600000	364795
Tdrkh	0.056426	-2.37878	chr3	94207200	94227200	2661.11	0	929616	1370000
Ilf2	0.125335	-5.74002	chr3	90270100	90290100	2650.04	0	480824	871089
Eif5	0.0893053	-246.073	chr12	112766000	112786000	2598.33	0	829284	1910000
Gsg2	0.27702	-7.69809	chr11	72941800	72961800	2536.45	0	288658	308928
Pus1	0.0589028	-2.2548	chr5	111199000	111219000	2127.42	0	673605	1240000
Cdca3	0.356145	-15.3861	chr6	124770000	124790000	2067.66	0	367096	212965
Usp5	0.238716	-2.48659	chr6	124759000	124779000	1837.92	0	463981	579915
Cdc37	0.138094	-2.33108	chr9	20944400	20964400	1796.27	0	120516	161402
Rpl22l1	0.481589	-3.99062	chr3	28694400	28714400	1695.97	0	420184	514793
Psmd6	0.129348	-2.2861	chr14	14939100	14959100	1563.13	0	305865	765342
Zfp580	0.350104	-21.0886	chr7	4993130	5013130	1428.07	0	1760000	2840000
Pabpn1	0.150947	-41.5484	chr14	55501300	55521300	1379.64	0	104082	436827
Nacc1	0.0753075	-2.00031	chr8	87201800	87221800	0	0	1600000	4280000
Gm14439	0.429779	-2.00162	chr2	174878000	174898000	0	0	0	0
Gm3355	0.380573	-2.00262	chr17	13989800	14009800	0	0	0	221830
Nadk	0.152444	-2.0027	chr4	154926000	154946000	0	0	1430000	3470000
Gm9747	0.382415	-2.00795	chr1	82219700	82239700	0	0	523052	2400000
Gm12380	0.171829	-2.02191	chr4	38201000	38221000	0	0	0	0
Gm8550	0.159831	-2.02605	chr1	65064700	65084700	0	0	0	0
Dlst	0.0933669	-2.03731	chr12	86441800	86461800	0	0	183106	832849
Ubfd1	0.0607364	-2.03927	chr7	129201000	129221000	0	0	504991	557164
Gm9434	0.122357	-2.03982	chrX	12945700	12965700	0	0	0	0
Gm12666	0.11966	-2.04344	chr4	91848400	91868400	0	0	0	0
Efemp2	0.120244	-2.04525	chr19	5463970	5483970	0	0	1210000	1720000
Gm14026	0.549158	-2.04722	chr2	128984000	129004000	0	0	78057.2	78229.3
Akt2-ps	0.558888	-2.05559	chr11	16404500	16424500	0	0	188101	619076
Cbx6	0.332624	-2.05845	chr15	79654200	79674200	0	0	1300000	2080000
Zik1	0.119084	-2.06289	chr7	11070700	11090700	0	0	377378	480105
Gm3940	0.358412	-2.07708	chr1	52137900	52157900	0	0	0	27039.1
Gm9311	0.377276	-2.07812	chr17	73531000	73551000	0	0	25248	0
Gm7866	0.331492	-2.08252	chr9	72012800	72032800	0	0	338209	1270000
Afg3l1	0.323432	-2.08654	chr8	125992000	126012000	0	0	167915	274780
Gm7117	0.37234	-2.08967	chrX	102911000	102931000	0	0	0	0
Ddx41	0.13737	-2.0933	chr13	55628000	55648000	0	0	242559	270787
Gm6433	0.345541	-2.09709	chr5	141734000	141754000	0	0	0	0
D630036H23Rik	0.340579	-2.1077	chr12	37098800	37118800	0	0	24575.1	0
Dus1l	0.215244	-2.10981	chr11	120641000	120661000	0	0	294168	509717
Gm11836	0.328796	-2.11827	chr4	14351000	14371000	0	0	55309	31109.2
Gm16568	0.364389	-2.11933	chr9	15125000	15145000	0	0	0	0
Gm6361	0.611755	-2.12358	chr15	31366600	31386600	0	0	385129	979550
Gm6733	0.319933	-2.12767	chr11	72637000	72657000	0	0	0	0
Dolk	0.36302	-2.128	chr2	30131900	30151900	0	0	58047	105095
Gm8880	0.362482	-2.12948	chrX	86194600	86214600	0	0	0	0
Gm10343	0.404815	-2.13063	chr16	10791500	10811500	0	0	0	0
Senp3	0.32278	-2.13671	chr11	69477900	69497900	0	0	643983	1070000
Srp54c	0.0837626	-2.13868	chr12	56321200	56341200	0	0	400001	242233
Jagn1	0.0848948	-2.13918	chr6	113383000	113403000	0	0	80492.1	94128
Gm14414	0.499278	-2.14842	chr2	177235000	177255000	0	0	290982	1410000
Ncaph2	0.101442	-2.15091	chr15	89176100	89196100	0	0	470322	525854
Gm10434	0.315267	-2.15157	chr11	59012200	59032200	0	0	456984	569264
Hist2h2ac	0.609032	-2.15447	chr3	96014800	96034800	0	0	1930000	2460000
Gm15696	0.393237	-2.15771	chr16	31960900	31980900	0	0	0	0
Fut11	0.386322	-2.16887	chr14	21504200	21524200	0	0	234833	412759
Rab35	0.0702726	-2.18362	chr5	116072000	116092000	0	0	237199	1160000
Gm12181	0.247098	-2.18631	chr11	48398800	48418800	0	0	0	0
Rad21	0.196058	-2.19729	chr15	51813300	51833300	0	0	670087	2230000
Bcl2l12	0.106474	-2.20636	chr7	52242600	52262600	0	0	105975	395935
Rpl36-ps2	0.599038	-2.20899	chr11	76404800	76424800	0	0	190185	1410000
Gm11977	0.24894	-2.20933	chr11	6673140	6693140	0	0	31314	0
Wrb	0.132417	-2.21427	chr16	96357000	96377000	0	0	673311	683346
Gm11362	0.362666	-2.21709	chr13	28918700	28938700	0	0	663290	1040000
Cdc42se1	0.844306	-2.22008	chr3	95022700	95042700	0	0	6730000	5580000
Aldoart2	0.108595	-2.22068	chr12	56656200	56676200	0	0	46157.1	47313.4
Gm11675	0.771301	-2.22145	chr11	111127000	111147000	0	0	0	0
Gm14438	0.446182	-2.22539	chr2	175086000	175106000	0	0	80761.1	342765
Gm6065	0.268413	-2.22693	chr7	18367900	18387900	0	0	0	0
B130046B21Rik	0.240689	-2.22907	chr15	98627500	98647500	0	0	104006	66351
Tes3-ps	0.685833	-2.23045	chr13	49578700	49598700	0	0	0	0
L3mbtl2	0.0532331	-2.23457	chr15	81484300	81504300	0	0	40431.1	55466.5
Gm11772	0.371317	-2.23776	chr11	120087000	120107000	0	0	7580000	10500000
Kif18b	0.190826	-2.2394	chr11	102776000	102796000	0	0	146678	168194
Nmral1	0.0954589	-2.24354	chr16	4709090	4729090	0	0	426898	732684
Suv39h1	0.0666451	-2.24812	chrX	7641380	7661380	0	0	29333.5	0
Rpl23a-ps1	0.224286	-2.26385	chr1	46028400	46048400	0	0	0	0
Fem1b	0.125717	-2.26524	chr9	62649500	62669500	0	0	1380000	2400000
Troap	0.0798021	-2.26551	chr15	98895000	98915000	0	0	277250	258932
Bnip3	0.057357	-2.2774	chr7	146080000	146100000	0	0	223155	626079
Ppp4c	0.418868	-2.28135	chr7	133926000	133946000	0	0	1270000	1230000
Zfp259	0.121428	-2.29227	chr9	46071100	46091100	0	0	1070000	1010000
Ddx28	0.541465	-2.29731	chr8	108525000	108545000	0	0	175237	324087
Gm16586	0.347276	-2.29855	chr1	180244000	180264000	0	0	2440000	3060000
Gm15483	0.327679	-2.30289	chr7	140921000	140941000	0	0	88502.2	328469
Gm13998	0.0607567	-2.30537	chr2	119694000	119714000	0	0	982101	1430000
Gm6047	0.0742048	-2.3099	chr14	52435400	52455400	0	0	0	0
Gm11235	0.24576	-2.3215	chr4	72193700	72213700	0	0	0	0
Gm5943	0.314505	-2.32302	chrX	112093000	112113000	0	0	0	0
Gm14964	0.444282	-2.33279	chr19	6521790	6541790	0	0	50843.9	690720
Gm13675	0.286228	-2.33414	chr2	82337400	82357400	0	0	0	0
Gm14633	0.812006	-2.34603	chrX	53691500	53711500	0	0	255756	430541
Gm5453	0.329975	-2.35463	chr13	99664200	99684200	0	0	29740.2	51899.6
Gm9013	0.412839	-2.35672	chr14	60649300	60669300	0	0	0	0
Eif2s2	0.245984	-2.35771	chr2	154709000	154729000	0	0	100307	257399
Gm6335	0.0762496	-2.36099	chrX	109266000	109286000	0	0	0	0
Gm11224	0.300122	-2.37439	chr4	69606300	69626300	0	0	0	0
Gm9703	0.427467	-2.37494	chr17	27657000	27677000	0	0	312055	149371
Pelo	0.644185	-2.37741	chr13	115870000	115890000	0	0	568791	1360000
Gm4978	0.354742	-2.38419	chr9	69288900	69308900	0	0	534734	468573
Gm12482	0.457308	-2.39044	chr4	52824400	52844400	0	0	0	0
Gm13368	0.314776	-2.39385	chr2	15393500	15413500	0	0	0	0
Bub3	0.314434	-2.39736	chr7	138694000	138714000	0	0	417509	188742
Hyls1	0.125468	-2.40281	chr9	35367700	35387700	0	0	401956	823696
Aldoart1	0.209833	-2.40633	chr4	72503700	72523700	0	0	0	0
Mex3a	0.218838	-2.42764	chr3	88326300	88346300	0	0	1770000	2650000
Gm6517	0.0747279	-2.42979	chr5	67271600	67291600	0	0	4940000	7290000
Thtpa	0.409318	-2.43213	chr14	55703700	55723700	0	0	518389	1150000
Ppp1r11	0.197688	-2.43307	chr17	37078300	37098300	0	0	1620000	1440000
Gm13135	0.274682	-2.4371	chr4	146640000	146660000	0	0	0	0
Ubqln2	0.779817	-2.4434	chrX	149923000	149943000	0	0	705837	780261
Gm15190	0.263953	-2.445	chrX	156013000	156033000	0	0	0	29147.5
Gm17149	0.580564	-2.44924	chr8	18647000	18667000	0	0	15082.6	223447
Gpi1	0.126878	-2.45103	chr7	34985400	35005400	0	0	642491	1850000
Gm11989	0.399727	-2.45188	chr11	8273860	8293860	0	0	0	0
Gm6793	0.332859	-2.46077	chr8	114529000	114549000	0	0	154543	487755
Gm17018	0.488001	-2.46561	chr19	45642800	45662800	0	0	33426.5	37710.2
Gm5434	0.219192	-2.46779	chr12	36807000	36827000	0	0	0	0
Gm6570	0.415933	-2.47207	chr3	87474000	87494000	0	0	0	0
Gm10075	0.375792	-2.48085	chr1	19134000	19154000	0	0	0	0
Dnaja2	0.382738	-2.48219	chr8	88069200	88089200	0	0	721094	863547
Tkt	0.550487	-2.50552	chr14	31351500	31371500	0	0	6150000	7260000
Rps19-ps1	0.872891	-2.5118	chr14	53823400	53843400	0	0	0	0
Matr3-ps2	0.152475	-2.51296	chr8	107360000	107380000	0	0	0	0
Chml	0.375555	-2.52227	chr1	177608000	177628000	0	0	1300000	1380000
Gm13653	0.185811	-2.55167	chr2	75020300	75040300	0	0	0	0
Gm8250	0.343012	-2.55797	chr19	18645900	18665900	0	0	0	0
Rpl27-ps2	0.335534	-2.55817	chr11	101791000	101811000	0	0	0	0
Pdzd11	0.118796	-2.57576	chrX	97811300	97831300	0	0	0	0
Trib1	0.197709	-2.58033	chr15	59469900	59489900	0	0	11900000	17400000
Ndnl2	0.294794	-2.58979	chr7	72007900	72027900	0	0	882135	2070000
Gm14276	0.215448	-2.59408	chr2	156811000	156831000	0	0	218119	597047
Srf	0.407837	-2.59518	chr17	46683100	46703100	0	0	1670000	1770000
Gm14686	0.406856	-2.60018	chrX	71496400	71516400	0	0	29742.6	37983.1
Gm15283	0.144356	-2.60128	chr12	75040800	75060800	0	0	0	284048
Gm11843	0.228007	-2.60489	chr4	12049100	12069100	0	0	1600000	2900000
Rab5c	0.104015	-2.6086	chr11	100582000	100602000	0	0	219452	652029
Gm5742	0.134047	-2.61766	chr8	102574000	102594000	0	0	0	0
Gm12749	0.335434	-2.62422	chr4	109037000	109057000	0	0	97995.8	242433
Gm17538	0.625436	-2.63922	chr17	78064000	78084000	0	0	0	0
Gm15491	0.560975	-2.66157	chr19	45814000	45834000	0	0	34536.9	147195
Tial1	0.102863	-2.67235	chr7	135579000	135599000	0	0	456112	887273
Gm11583	0.381801	-2.67534	chr11	97012300	97032300	0	0	4270000	5160000
Gm5883	0.103415	-2.6773	chr6	123159000	123179000	0	0	0	0
Gm1826	0.23185	-2.68029	chr2	87223600	87243600	0	0	0	0
Gm8659	0.0921307	-2.69063	chrX	154578000	154598000	0	0	0	0
Gm12245	0.368208	-2.69935	chr11	57752600	57772600	0	0	0	0
Mrpl16	0.0640271	-2.70434	chr19	11834900	11854900	0	0	335990	386006
Gm15801	0.609061	-2.71886	chr19	40625500	40645500	0	0	946814	656003
Gm6254	0.347347	-2.73935	chr14	122507000	122527000	0	0	0	0
Rpsa-ps5	0.34457	-2.74167	chr11	28846700	28866700	0	0	0	0
Dync1h1	0.093692	-2.75002	chr12	111830000	111850000	0	0	40317.8	96051.5
Gm6576	0.757321	-2.76255	chr15	26945100	26965100	0	0	0	0
Psmd8	0.554466	-2.77139	chr7	29955700	29975700	0	0	3110000	1910000
Uba52	0.114147	-2.77449	chr8	73023800	73043800	0	0	2490000	2340000
Gm13487	0.101453	-2.78326	chr2	50368500	50388500	0	0	75423.9	215534
Gm10065	0.362636	-2.7926	chr13	21561300	21581300	0	0	226367	405576
Ctu2	0.138547	-2.79314	chr8	124990000	125010000	0	0	188641	195224
Erp29	0.0726877	-2.79756	chr5	121892000	121912000	0	0	356668	880077
Rpl30-ps11	0.262509	-2.8103	chrX	12024400	12044400	0	0	0	0
Gm14121	0.293942	-2.83989	chr2	150317000	150337000	0	0	0	0
Gm4987	0.357658	-2.87233	chrX	43799500	43819500	0	0	0	0
Gm12978	0.266984	-2.8823	chr4	131449000	131469000	0	0	15257	17183.6
Gm10226	0.364471	-2.8932	chr17	21818800	21838800	0	0	0	0
Gm3555	0.230379	-2.89476	chr1	100344000	100364000	0	0	0	0
Gm5761	0.229416	-2.90257	chrX	133629000	133649000	0	0	0	0
Eif3c	0.193256	-2.93664	chr7	133691000	133711000	0	0	182943	493568
Tsr1	0.190213	-2.96436	chr11	74701600	74721600	0	0	927393	1920000
Zranb2	0.0856842	-2.9758	chr3	157187000	157207000	0	0	1880000	2380000
Msmp	0.376034	-2.97947	chr4	43587400	43607400	0	0	35303	193364
Gm12778	0.342044	-2.98993	chr7	34950700	34970700	0	0	146998	323915
Gm12074	0.502484	-2.99788	chr11	26941700	26961700	0	0	0	0
Gm14173	0.402857	-3.01409	chr2	156227000	156247000	0	0	812847	1100000
Abhd11	0.192157	-3.0192	chr5	135475000	135495000	0	0	3690000	1770000
Rps13	0.162857	-3.02968	chr7	123468000	123488000	0	0	83897.2	218679
Tor2a	0.295422	-3.03552	chr2	32602800	32622800	0	0	100246	335191
Gm12999	0.380658	-3.05934	chr4	132079000	132099000	0	0	57531.7	225780
Mea1	0.661786	-3.06394	chr17	46808100	46828100	0	0	393095	53596.1
Ttc9c	0.0543542	-3.07399	chr19	8883410	8903410	0	0	651841	799310
Fam89b	0.69805	-3.09299	chr19	5719630	5739630	0	0	341253	450598
Gm10602	0.378969	-3.11126	chr7	108975000	108995000	0	0	3230000	6310000
Stra13	0.0693548	-3.1151	chr11	120563000	120583000	0	0	0	115966
Gm5806	0.850177	-3.15372	chr15	82336700	82356700	0	0	0	0
Trim32	0.357061	-3.16674	chr4	65256000	65276000	0	0	321124	930058
Gm7324	0.377042	-3.17419	chr14	44281400	44301400	0	0	0	0
Lrfn4	0.366834	-3.17541	chr19	4605500	4625500	0	0	621079	1310000
Gm15795	0.373901	-3.18914	chr1	20424600	20444600	0	0	13083.9	0
Gm11826	0.575576	-3.19787	chr4	13400300	13420300	0	0	0	0
Gm12868	0.108067	-3.19947	chr4	118801000	118821000	0	0	42730.9	0
Rpl19-ps1	0.947074	-3.20984	chr1	84998700	85018700	0	0	0	0
Clptm1l	0.0934517	-3.22036	chr13	73731600	73751600	0	0	337685	798235
Gm14788	0.17986	-3.2257	chrX	88524600	88544600	0	0	0	0
Gm17035	0.503501	-3.23042	chr15	66751200	66771200	0	0	24941.4	81210.8
Gm2174	0.902448	-3.23204	chrX	53691100	53711100	0	0	255756	430541
Ppp1r15b	0.0620119	-3.23652	chr1	135018000	135038000	0	0	1220000	1680000
Gm12854	0.319195	-3.23964	chr4	115730000	115750000	0	0	267590	1670000
Degs1	0.178203	-3.24751	chr1	184202000	184222000	0	0	1290000	693622
Gm10657	0.264885	-3.25039	chr9	58392600	58412600	0	0	853131	1310000
Gm12418	0.203808	-3.30135	chr4	84551800	84571800	0	0	0	0
Kif22	0.17409	-3.30784	chr7	134176000	134196000	0	0	46354.2	0
Gm14845	0.211901	-3.34782	chrX	98877200	98897200	0	0	0	0
Mrpl18	0.0978143	-3.35363	chr17	13098500	13118500	0	0	275862	450328
Gm17366	0.392258	-3.3566	chr14	107088000	107108000	0	0	0	0
Gm14753	0.278546	-3.36126	chrX	75256600	75276600	0	0	0	0
Il4i1	0.0573539	-3.38868	chr7	52061700	52081700	0	0	477207	505786
Camk2n2	0.113539	-3.42554	chr16	20611400	20631400	0	0	228302	198966
Cox5a	0.315827	-3.44645	chr9	57359000	57379000	0	0	1950000	2530000
Gm15359	0.404509	-3.51048	chr8	19569900	19589900	0	0	0	0
Gm15642	0.412353	-3.5228	chr11	109289000	109309000	0	0	980622	664278
Bmyc	0.418794	-3.52714	chr2	25552400	25572400	0	0	212605	578779
Gm7289	0.233652	-3.54334	chr18	84819200	84839200	0	0	0	0
Hmgb1-ps1	0.62343	-3.56634	chr11	40945300	40965300	0	0	0	0
Rpl36a	0.324269	-3.56716	chrX	131110000	131130000	0	0	107692	308318
Rpl37	0.463894	-3.56923	chr15	5056610	5076610	0	0	1030000	1140000
Mfsd5	0.0833923	-3.57019	chr15	102100000	102120000	0	0	360901	276181
Gm8577	0.267146	-3.57748	chrX	151199000	151219000	0	0	0	0
Pabpc1l2a-ps	0.396359	-3.58107	chrX	100252000	100272000	0	0	200865	305719
Gm10711	0.382748	-3.60126	chr2	179619000	179639000	0	0	0	0
Gm7099	0.204886	-3.60237	chr12	9426350	9446350	0	0	0	0
Gm10540	0.154476	-3.61501	chr18	45435800	45455800	0	0	0	0
Gm9234	0.250638	-3.67593	chr7	128149000	128169000	0	0	0	0
Thoc7	0.0601547	-3.67721	chr14	14783700	14803700	0	0	2450000	3770000
Timm50	0.0590558	-3.7015	chr7	29081700	29101700	0	0	481188	315290
Rpl7a-ps5	0.308096	-3.70792	chr17	57968700	57988700	0	0	0	0
Gm6133	0.507973	-3.7284	chr18	78536500	78556500	0	0	0	0
Gm13531	0.222832	-3.73256	chr2	57268100	57288100	0	0	0	0
Rps25-ps1	0.960508	-3.75751	chr6	145205000	145225000	0	0	0	0
Cct4	0.22067	-3.78263	chr11	22880500	22900500	0	0	790926	1080000
Gm16589	0.360849	-3.85914	chr8	4077540	4097540	0	0	172387	197669
Gm17111	0.364522	-3.9106	chr12	111894000	111914000	0	0	27469.6	25651.1
Gm13140	0.313819	-3.91919	chr4	146307000	146327000	0	0	0	0
Tra2b	0.0724805	-3.92826	chr16	22242700	22262700	0	0	1570000	2220000
Gmfb	0.170259	-3.93143	chr14	47429200	47449200	0	0	766364	1750000
Gm14822	0.114543	-3.9384	chrX	101932000	101952000	0	0	0	0
Gm12671	0.450979	-3.93916	chr4	91509400	91529400	0	0	0	0
Gm8181	0.157088	-3.95025	chr18	43320800	43340800	0	0	795954	1070000
Gm15382	0.103825	-3.99692	chr15	91643100	91663100	0	0	0	0
Gins2	0.180007	-4.05396	chr8	123100000	123120000	0	0	475970	375901
Tmx1	0.0855217	-4.09003	chr12	71544100	71564100	0	0	333438	678203
Impad1	0.0839013	-4.09192	chr4	4710500	4730500	0	0	2390000	3230000
Gm17200	0.164614	-4.09192	chr9	123577000	123597000	0	0	0	0
Rnf4	0.0906353	-4.10375	chr5	34678400	34698400	0	0	269311	773512
Gm12543	0.555683	-4.10518	chr4	59836500	59856500	0	0	0	0
Gm13789	0.413829	-4.11166	chr5	114803000	114823000	0	0	152174	137517
Hmgb1-ps4	0.489373	-4.13134	chr19	6583240	6603240	0	0	153141	111599
Arf5	0.374459	-4.14792	chr6	28363600	28383600	0	0	650954	611511
Gm14270	0.0740278	-4.18402	chr2	170101000	170121000	0	0	8510000	9900000
Gm11896	0.109319	-4.19063	chr4	25456000	25476000	0	0	0	0
Gm13433	0.353911	-4.20664	chr2	25389000	25409000	0	0	143355	86250.8
Gm13408	0.413963	-4.24995	chr2	34410500	34430500	0	0	221154	1680000
Paics	0.101091	-4.26799	chr5	77370300	77390300	0	0	871674	2290000
Eif3d	0.185354	-4.27555	chr15	77791300	77811300	0	0	722362	484008
Gm12261	0.187159	-4.28115	chr11	59382100	59402100	0	0	0	0
Gm8213	0.375542	-4.28693	chr6	116136000	116156000	0	0	480211	1050000
Gm11814	0.115995	-4.30463	chr4	10356900	10376900	0	0	0	0
Moap1	0.458744	-4.33007	chr12	103972000	103992000	0	0	377474	1020000
Mdh1	0.24884	-4.33257	chr11	21449700	21469700	0	0	1310000	1830000
Gm11491	0.394095	-4.33407	chr11	86930400	86950400	0	0	428393	1040000
Dhrs13	0.0915073	-4.34376	chr11	77835800	77855800	0	0	522114	1250000
Gm12643	0.316532	-4.34928	chr4	90694600	90714600	0	0	0	0
Gm6451	0.347642	-4.35548	chrX	147839000	147859000	0	0	0	0
Sox12	0.072929	-4.36808	chr2	152214000	152234000	0	0	8060000	7910000
Gm16380	0.251896	-4.38494	chr9	53721900	53741900	0	0	0	0
Gm13192	0.402578	-4.40474	chr2	4870800	4890800	0	0	0	0
Gm8775	0.30939	-4.43725	chr3	4201720	4221720	0	0	0	0
Gm11889	0.299228	-4.44957	chr4	23435600	23455600	0	0	226301	170234
Gm7278	0.339612	-4.4621	chr1	154568000	154588000	0	0	0	0
Gm16378	0.424558	-4.46382	chr8	125355000	125375000	0	0	34631.3	20456.1
Slc25a10	0.103926	-4.49504	chr11	120343000	120363000	0	0	464836	415657
Gm3436	0.430442	-4.54009	chr9	70690400	70710400	0	0	35119	80832.9
Wbp11	0.0843364	-4.57713	chr6	136764000	136784000	0	0	67432.8	207383
Gm12475	0.288557	-4.68466	chr4	52365100	52385100	0	0	0	0
Gm11793	0.406666	-4.6908	chr11	120958000	120978000	0	0	460417	1250000
Rps13-ps1	0.628185	-4.70437	chr8	89561600	89581600	0	0	0	0
Ppp2ca	0.377878	-4.7287	chr11	51902200	51922200	0	0	610232	1210000
Cggbp1	0.234089	-4.73617	chr16	64841800	64861800	0	0	929428	3090000
Grpel1	0.0870334	-4.75134	chr5	36797600	36817600	0	0	53771.2	149056
Gm11914	0.412	-4.76379	chr4	27784800	27804800	0	0	0	0
Mis12	0.0570502	-4.82843	chr11	70823100	70843100	0	0	499823	592929
Psmd7	0.238451	-4.8594	chr8	110102000	110122000	0	0	330683	912989
Gm10175	0.412918	-4.87984	chr7	24722300	24742300	0	0	0	0
Atf5	0.166208	-4.91776	chr7	52061000	52081000	0	0	556459	1620000
Rps24-ps2	0.407714	-4.95998	chr3	3781900	3801900	0	0	0	0
Hspa9-ps1	0.310937	-4.96533	chrX	57822100	57842100	0	0	0	0
Gm16187	0.363991	-4.96533	chr6	128946000	128966000	0	0	0	98257.2
Rpl10	0.790786	-4.96552	chrX	71506200	71526200	0	0	14525.3	0
Gm13623	0.37812	-4.9864	chr2	69594200	69614200	0	0	173447	471590
Gm14584	0.37512	-4.99082	chrX	50761500	50781500	0	0	0	0
Pgk1	0.0533077	-5.03949	chrX	103372000	103392000	0	0	418154	503072
Fam96b	0.0811205	-5.07025	chr8	107156000	107176000	0	0	343526	439693
Gm3470	0.281348	-5.07025	chr5	99441200	99461200	0	0	168048	0
Mrpl23-ps1	0.655739	-5.08706	chr2	74420000	74440000	0	0	0	0
Bax	0.110934	-5.1724	chr7	52712100	52732100	0	0	279334	1460000
Gm4524	0.0590809	-5.17937	chr16	25946600	25966600	0	0	0	26138
Gm16295	0.394849	-5.21319	chr9	118824000	118844000	0	0	1890000	3450000
Cdkn2c	0.186713	-5.22123	chr4	109328000	109348000	0	0	1850000	5420000
Pdap1	0.128139	-5.23572	chr5	145886000	145906000	0	0	272195	342484
Gm7290	0.311696	-5.28719	chr7	149934000	149954000	0	0	0	0
Sf1	0.105486	-5.36595	chr19	6353690	6373690	0	0	145048	185935
Bak1	0.362266	-5.38831	chr17	27149700	27169700	0	0	228883	508027
Lsm4	0.224541	-5.39246	chr8	73187100	73207100	0	0	1420000	5020000
Rps8-ps2	0.419675	-5.40265	chr2	175795000	175815000	0	0	187597	123788
Gm11824	0.398292	-5.42934	chr4	14087200	14107200	0	0	0	0
Prkrir	0.0628453	-5.44023	chr7	105842000	105862000	0	0	446048	802491
Gm16409	0.401804	-5.44358	chr14	74187100	74207100	0	0	0	0
Gm4596	0.24141	-5.47174	chr3	116221000	116241000	0	0	0	28870.1
Gm7241	0.253523	-5.49031	chr1	134171000	134191000	0	0	99186	238277
Vdac3-ps1	0.774355	-5.54086	chr13	18113400	18133400	0	0	0	0
Chmp1a	0.392473	-5.54449	chr8	125724000	125744000	0	0	273612	446995
Gm13039	0.375218	-5.55817	chr4	142747000	142767000	0	0	1480000	1590000
Rpl19	0.598913	-5.57017	chr11	97878000	97898000	0	0	643692	463042
Caprin1	0.0550171	-5.5949	chr2	103602000	103622000	0	0	1530000	1960000
Gm9242	0.417278	-5.60374	chr16	97701700	97721700	0	0	0	70952.5
Dnajb1	0.289281	-5.6695	chr8	86122100	86142100	0	0	495199	841379
Gm12857	0.346143	-5.75795	chr4	118185000	118205000	0	0	299602	326018
Fus	0.0621993	-5.76416	chr7	135101000	135121000	0	0	746246	1930000
Gm3608	0.717026	-5.77816	chr1	107343000	107363000	0	0	0	0
Atxn2l	0.0807073	-5.83878	chr7	133636000	133656000	0	0	707829	1390000
Gm5265	0.0832924	-5.86763	chr1	171374000	171394000	0	0	1380000	10100000
Gm7429	0.625232	-6.23548	chrX	112085000	112105000	0	0	0	0
Gm10259	0.262608	-6.24004	chr3	25101400	25121400	0	0	119385	68800.8
Gm15013	0.487637	-6.25905	chrX	136239000	136259000	0	0	0	0
Gm9392	0.305495	-6.41424	chr7	54066800	54086800	0	0	0	0
Cav2	0.213231	-6.46731	chr6	17221200	17241200	0	0	2210000	1850000
Rps17	0.212457	-6.48103	chr7	88479400	88499400	0	0	545705	864954
Gm12734	0.329549	-6.49852	chr11	77345600	77365600	0	0	0	0
Gm12226	0.43916	-6.51155	chr11	54204600	54224600	0	0	14395.9	0
Gm10240	0.346452	-6.54145	chr15	68131400	68151400	0	0	0	0
Nars	0.0959936	-6.65042	chr18	64666200	64686200	0	0	156525	171951
Gm15464	0.603925	-6.70132	chr1	60164100	60184100	0	0	0	0
Gm11892	0.0958398	-6.71889	chr4	24155200	24175200	0	0	0	0
Gtf3a	0.20844	-6.78728	chr5	147750000	147770000	0	0	2520000	3240000
Lpar6	0.302556	-7.02149	chr14	73627700	73647700	0	0	2280000	3700000
Gm12168	0.218377	-7.03963	chr11	46254800	46274800	0	0	0	0
Gm12013	0.421486	-7.05673	chr11	16985600	17005600	0	0	30138	346614
Gm12933	0.370882	-7.14588	chr4	126332000	126352000	0	0	0	25675.8
Gm10357	0.437989	-7.19586	chr13	8279360	8299360	0	0	0	0
Gm13772	0.40479	-7.21334	chr2	90634700	90654700	0	0	0	0
Gm12411	0.417614	-7.34055	chr4	45552900	45572900	0	0	0	0
Gm10108	0.394698	-7.42813	chr5	13111800	13131800	0	0	0	0
Gm2574	0.506319	-7.6	chr3	142616000	142636000	0	0	0	0
Gm8783	0.449594	-7.61553	chr19	40686900	40706900	0	0	197895	261377
Nr2c2ap	0.366513	-7.62786	chr8	72645200	72665200	0	0	7950000	9520000
Gm14017	0.318101	-7.68387	chr2	121297000	121317000	0	0	248802	454447
Gm10913	0.339837	-7.70669	chr16	36199400	36219400	0	0	0	0
Gm6505	0.165829	-7.72124	chr3	28654300	28674300	0	0	0	0
Adrb1	0.0934954	-7.85772	chr19	56786900	56806900	0	0	3280000	4290000
Gm14016	0.236059	-8.04603	chr2	118410000	118430000	0	0	33788.3	109281
Gm9008	0.293406	-8.05254	chr6	76437800	76457800	0	0	0	0
Gm14853	0.447175	-8.07832	chrX	103030000	103050000	0	0	0	0
Rpl7a-ps10	0.311228	-8.21257	chr9	97069600	97089600	0	0	44462.4	38852
Gm5867	0.0966806	-8.33042	chr5	69842400	69862400	0	0	0	0
Ssna1	0.272182	-8.54025	chr2	25117900	25137900	0	0	146522	1650000
Chtf8	0.0579192	-8.5666	chr8	109407000	109427000	0	0	247675	1200000
Gm15725	0.381291	-8.70594	chr16	37872600	37892600	0	0	0	33820.9
Gm14279	0.593599	-8.70661	chr2	157338000	157358000	0	0	198121	107296
Gm15773	0.414442	-8.79761	chr7	13178500	13198500	0	0	0	0
Cenpa	0.0677254	-8.96035	chr5	30959100	30979100	0	0	74960.2	163808
Gm14783	0.0698669	-8.98973	chrX	88581000	88601000	0	0	0	0
Gm14036	0.317101	-9.04982	chr2	134620000	134640000	0	0	0	0
Gm6728	0.0709855	-9.0704	chr6	136429000	136449000	0	0	346760	532481
Skp1a	0.384251	-9.25279	chr11	52035500	52055500	0	0	433943	280152
Gm13743	0.104575	-9.30747	chr2	87393900	87413900	0	0	0	0
Gm11488	0.0587257	-9.3211	chr4	73149500	73169500	0	0	0	0
Gm10087	0.308068	-9.35958	chr7	117660000	117680000	0	0	0	52705.2
Gm15784	0.304737	-9.43158	chr6	149300000	149320000	0	0	119360	0
Klhdc3	0.465499	-9.56987	chr17	46807900	46827900	0	0	393095	53596.1
Rpl7l1	0.382133	-9.80035	chr17	46909600	46929600	0	0	1860000	1550000
Gm4540	0.582092	-9.82491	chr3	105828000	105848000	0	0	0	0
Gm5580	0.124559	-9.95976	chr6	116491000	116511000	0	0	0	0
Tomm22	0.532528	-9.9636	chr15	79491300	79511300	0	0	256319	115720
Calm3	0.523866	-10.0809	chr7	17492500	17512500	0	0	1360000	2170000
Gm5518	0.515795	-10.1296	chr19	29224600	29244600	0	0	0	0
Gm11759	0.311132	-10.2032	chr2	145326000	145346000	0	0	1900000	4520000
Gm16580	0.457735	-10.3261	chr17	26396300	26416300	0	0	0	0
Gm12191	0.608229	-10.3273	chr11	49482600	49502600	0	0	0	0
Gm14048	0.291457	-10.3827	chr2	130697000	130717000	0	0	0	0
Gm16199	0.386455	-10.4352	chr6	119946000	119966000	0	0	0	0
Mrpl52	0.0668788	-10.6643	chr14	55035700	55055700	0	0	786394	963088
Gm15770	0.205355	-10.7022	chr5	143605000	143625000	0	0	315127	833388
Gm16288	0.429627	-10.8658	chr5	30557000	30577000	0	0	289473	745389
Gm15720	0.313099	-11.077	chr6	146402000	146422000	0	0	223288	672262
Sec61a1	0.0689314	-11.089	chr6	88446400	88466400	0	0	191653	243168
Uchl4	0.362284	-11.1449	chr9	64073000	64093000	0	0	359148	2440000
Hnrnpa0	0.712613	-11.2191	chr13	58219900	58239900	0	0	1400000	1930000
Gm10651	0.0686873	-11.5871	chr7	28724800	28744800	0	0	107099	92306.1
Gm16550	0.384088	-11.6206	chr1	167069000	167089000	0	0	57464.9	31873
Gm11605	0.374656	-11.7656	chr1	63401900	63421900	0	0	0	0
Gm13370	0.362966	-12.3667	chr2	24831500	24851500	0	0	121381	1310000
Gm13430	0.705683	-12.3967	chr2	36234700	36254700	0	0	0	0
Pdia3	0.0979296	-12.5945	chr2	121230000	121250000	0	0	523735	1340000
Gm6222	0.512132	-12.6543	chrX	100949000	100969000	0	0	0	0
Pop7	0.355996	-12.9481	chr5	137934000	137954000	0	0	2720000	3520000
Slc35b2	0.374738	-13.0071	chr17	45690900	45710900	0	0	4870000	4820000
Rpl30-ps3	0.408064	-13.1218	chr2	90578100	90598100	0	0	458261	2690000
Gm15459	0.393051	-13.4042	chr5	5773560	5793560	0	0	0	0
Tcf19	0.053954	-13.5693	chr17	35643500	35663500	0	0	299893	470516
Gm15542	0.405493	-13.6096	chr7	148067000	148087000	0	0	322703	396560
Gm14388	0.547515	-13.8118	chr7	129576000	129596000	0	0	105338	86853.8
Gm9364	0.0705124	-13.8635	chr3	122555000	122575000	0	0	0	0
Gm15267	0.417234	-13.9363	chrX	148468000	148488000	0	0	0	0
Gm14706	0.429622	-14.1369	chrX	74155400	74175400	0	0	0	0
Gm16033	0.38513	-14.4528	chr11	45950600	45970600	0	0	0	0
Slc35a4	0.328928	-14.5153	chr18	36829200	36849200	0	0	254135	374595
Gm13268	0.568298	-14.6625	chr2	14539000	14559000	0	0	0	0
Cdkn2d	0.126398	-14.9965	chr9	21085700	21105700	0	0	131615	191839
Gm13226	0.183675	-15.3991	chr4	145157000	145177000	0	0	0	0
Gm5921	0.217617	-15.815	chr9	115338000	115358000	0	0	0	0
Gm16209	0.359981	-15.8711	chr8	109552000	109572000	0	0	371187	515239
Gm9836	0.348219	-16.1218	chr5	23752600	23772600	0	0	73643.2	94190.2
Rpl7a-ps3	0.261134	-16.5464	chr15	36228700	36248700	0	0	0	0
Gm12428	0.25015	-16.6544	chr3	98615000	98635000	0	0	0	0
Rpl38-ps1	0.356502	-16.8479	chr4	137972000	137992000	0	0	328322	401802
Gm10355	0.0534019	-17.5249	chr3	101101000	101121000	0	0	43839.4	25651.1
Arf1	0.126515	-18.3099	chr11	59031700	59051700	0	0	469827	625982
Nhp2l1	0.170012	-18.5641	chr15	81868000	81888000	0	0	198477	170898
Gm14253	0.439374	-18.572	chr2	156164000	156184000	0	0	289430	780419
Gm6807	0.373263	-19.1685	chr19	45515700	45535700	0	0	0	0
Gm6104	0.400187	-19.2937	chr1	4860750	4880750	0	0	0	0
Gm16034	0.381572	-19.6166	chr11	45948500	45968500	0	0	0	0
Gm11652	0.329649	-19.7196	chr11	105625000	105645000	0	0	0	0
Mrpl41	0.210892	-19.8942	chr2	24820600	24840600	0	0	379538	1310000
Gm9174	0.562185	-20.2708	chr14	70750000	70770000	0	0	69710.4	612663
Gm2962	0.459971	-21.0853	chr1	172846000	172866000	0	0	0	0
Gm16089	0.360852	-22.1865	chr5	138047000	138067000	0	0	0	0
Gm14323	0.191301	-23.0922	chr2	177617000	177637000	0	0	321591	551540
Gm5619	0.623522	-24.4917	chr9	85666300	85686300	0	0	0	0
Gm6736	0.258752	-24.8968	chr12	13452800	13472800	0	0	0	0
Gm7204	0.149076	-25.4092	chr16	48208700	48228700	0	0	0	0
Mrps36-ps1	0.0558405	-25.5003	chr17	53996400	54016400	0	0	0	0
Gm5391	0.071768	-26.1527	chrX	65563400	65583400	0	0	56472.8	105414
Gm14328	0.279226	-26.4709	chr18	74453600	74473600	0	0	0	0
Chchd2	0.252942	-26.8393	chr5	130353000	130373000	0	0	265044	1820000
Ube2m	0.282301	-27.0771	chr7	13612000	13632000	0	0	621421	700043
Gm12906	0.0618529	-27.2067	chr4	107423000	107443000	0	0	336813	103520
Vamp3	0.348678	-28.2704	chr4	150422000	150442000	0	0	288510	188296
Gm12744	0.389513	-28.4737	chr4	106252000	106272000	0	0	0	0
Rpl39	0.436293	-28.556	chrX	34615200	34635200	0	0	162911	20926.1
Gm3756	0.363524	-30.0891	chr9	31734300	31754300	0	0	28333.8	79905.2
Fbxl14	0.191049	-32.3631	chr6	119420000	119440000	0	0	1160000	1720000
Mgat2	0.109274	-33.4052	chr12	70275100	70295100	0	0	96759.4	386319
Imp3	0.163639	-33.4322	chr9	56775300	56795300	0	0	1380000	2310000
Gm12751	0.260872	-33.9355	chr4	34291300	34311300	0	0	360980	413006
Gm15590	0.385372	-34.8331	chr17	6122400	6142400	0	0	0	0
Gm11249	0.543463	-39.135	chr4	67581900	67601900	0	0	0	0
Gm5417	0.397738	-39.6325	chr15	83226500	83246500	0	0	0	0
Gm10154	0.382883	-40.1301	chr4	83141500	83161500	0	0	79324.5	122890
Gm7984	0.21347	-41.5133	chr8	77912400	77932400	0	0	0	0
Uqcrq	0.4515	-42.5556	chr11	53233900	53253900	0	0	640997	945711
Gm3851	0.403522	-45.0722	chr1	121674000	121694000	0	0	0	0
Insig1	0.432623	-46.6743	chr5	28388000	28408000	0	0	3420000	3600000
Gm6311	0.143953	-46.6779	chr13	76081800	76101800	0	0	46680.8	3550000
Mrpl17	0.225864	-46.9501	chr7	112950000	112970000	0	0	427541	829502
Gm13864	0.399335	-48.5627	chr6	34726700	34746700	0	0	547183	1060000
Gm9027	0.152357	-51.0577	chr16	61367100	61387100	0	0	0	0
Ppp1r14b	0.48191	-51.5238	chr19	7039540	7059540	0	0	2300000	2800000
Prr18	0.446913	-52.2732	chr17	8523270	8543270	0	0	40600000	28800000
Hmgb1-ps2	0.284699	-52.4931	chrX	142600000	142620000	0	0	0	0
Gm6542	0.435166	-53.4456	chr18	36759600	36779600	0	0	0	0
Gm11620	0.113512	-59.9861	chr11	105018000	105038000	0	0	0	0
Cox4i1	0.528956	-61.2725	chr8	123182000	123202000	0	0	411327	1510000
Rpl30-ps10	0.541604	-62.3963	chrX	69039000	69059000	0	0	0	0
Gm6682	0.31072	-63.4332	chr12	4779020	4799020	0	0	0	78770.1
Gm11993	0.250667	-64.6614	chr11	9040590	9060590	0	0	0	0
Gm6467	0.495545	-66.3974	chr16	21886600	21906600	0	0	0	0
Gm9727	0.164401	-66.7795	chr5	107898000	107918000	0	0	0	0
Sfpq	0.0883432	-72.7899	chr4	126689000	126709000	0	0	279770	520648
Gm5830	0.391862	-73.6981	chr1	78954700	78974700	0	0	0	62194.1
Rpl32	0.735869	-74.0623	chr6	115749000	115769000	0	0	705314	832457
Gm5940	0.260886	-76.8307	chrX	77692100	77712100	0	0	0	0
Got2-ps1	0.559912	-77.1895	chr5	138797000	138817000	0	0	0	0
Rpl30-ps8	0.348502	-89.4666	chr12	100275000	100295000	0	0	0	0
Gm5559	0.589283	-95.7146	chr5	96280700	96300700	0	0	0	0
Gm10401	0.424486	-98.4585	chr5	115538000	115558000	0	0	0	0
Rpl12-ps1	0.175277	-99.9599	chr1	37005400	37025400	0	0	876651	2670000
Gm16439	0.248226	-100.493	chr14	45206300	45226300	0	0	0	0
Gm10243	0.882155	-100.927	chr6	48463500	48483500	0	0	0	0
Gm15454	0.251241	-103.621	chr1	136405000	136425000	0	0	78882.8	830789
Rps8	0.0720485	-127.655	chr4	116817000	116837000	0	0	281942	418933
Snrpd2	0.225802	-127.956	chr7	19725100	19745100	0	0	232231	323646
Rpl30	0.31084	-128.657	chr15	34361400	34381400	0	0	520417	1160000
Gm15501	0.795107	-139.87	chr7	100318000	100338000	0	0	0	0
Gm13493	0.187865	-143.825	chr2	51717100	51737100	0	0	39246.8	0
Gm16216	0.394232	-147.965	chr19	24354200	24374200	0	0	945603	1520000
Maz	0.0777832	-149.31	chr7	134160000	134180000	0	0	3270000	5420000
Gm10774	0.14609	-157.489	chr2	126525000	126545000	0	0	430069	647141
Gm11687	0.105709	-160.168	chr2	143959000	143979000	0	0	0	0
Hnrnpl	0.0519116	-170.498	chr7	29583600	29603600	0	0	3720000	4630000
Rpl36a-ps3	0.375999	-174.927	chr6	136427000	136447000	0	0	346760	532481
Gm8910	0.341914	-182.012	chr3	11005200	11025200	0	0	0	0
Gm6493	0.380273	-186.223	chr16	23007100	23027100	0	0	0	188781
Gm5786	0.194062	-186.877	chr12	60172000	60192000	0	0	0	0
Rpsa-ps4	0.34557	-203.414	chr11	32929700	32949700	0	0	0	0
Rpl28-ps3	0.442495	-207.689	chr4	125738000	125758000	0	0	57597.7	43303.9
Chchd1	0.200539	-211.596	chr14	21512200	21532200	0	0	407292	737796
Gm9755	0.512953	-229.736	chr8	70029500	70049500	0	0	0	0
Gm8666	0.402754	-240.305	chrX	72710900	72730900	0	0	29401.3	30467.8
Rpl35a-ps4	0.496429	-249.46	chr2	108705000	108725000	0	0	119879	26475.7
Gm5537	0.37402	-255.961	chr3	57898200	57918200	0	0	1410000	1460000
Gm13904	0.662108	-280.668	chr2	106841000	106861000	0	0	0	0
Gm15361	0.187234	-283.296	chrX	71730200	71750200	0	0	0	0
Gm14277	0.386802	-288.603	chr2	156985000	157005000	0	0	48855.7	90470.4
Rpl15-ps2	0.375379	-317.72	chr9	71898700	71918700	0	0	0	0
Gm5529	0.14008	-325.76	chr1	79910100	79930100	0	0	0	156309
Ube2s	0.121926	-399.547	chr7	4753940	4773940	0	0	1030000	746500
Rpl13-ps3	0.266826	-408.1	chr14	59502300	59522300	0	0	0	0
Gm12435	0.393298	-422.329	chr4	48348100	48368100	0	0	15050.1	0
Smt3h1-ps	0.24195	-439.856	chrX	150208000	150228000	0	0	0	0
Gm12989	0.343433	-460.73	chr4	135263000	135283000	0	0	204957	253906
Gm15610	0.389202	-463.899	chr5	8961910	8981910	0	0	0	0
Gm6139	0.110895	-466.443	chr5	130120000	130140000	0	0	0	0
Tcea1-ps1	0.130854	-549.933	chr15	90703000	90723000	0	0	0	0
Gm7206	0.395872	-570.248	chr14	46323000	46343000	0	0	0	0
Gm5566	0.322316	-572.426	chr5	150454000	150474000	0	0	30093.1	0
Gm6344	0.387854	-584.341	chr13	55177100	55197100	0	0	0	48714.3
Cyc1	0.474237	-639.244	chr15	76164000	76184000	0	0	43265.9	420008
Gm17257	0.526598	-658.609	chr7	87642700	87662700	0	0	0	0
Srsf2	0.351785	-676.369	chr11	116704000	116724000	0	0	1150000	1720000
Eif4g2	0.353313	-692.978	chr7	118207000	118227000	0	0	1700000	4310000
Gm6457	0.0509422	-712.982	chr18	14718600	14738600	0	0	0	0
Gm12856	0.0836063	-741.259	chr4	118606000	118626000	0	0	0	0
Gm15719	0.412373	-745.811	chr5	21185400	21205400	0	0	0	0
Tpi1	0.571173	-853.058	chr6	124752000	124772000	0	0	1140000	2520000
Gm14057	0.339396	-862.937	chr2	130620000	130640000	0	0	21401.4	71952.9
Gm6654	0.392514	-908.144	chr6	146586000	146606000	0	0	220428	431267
Gm6430	0.141322	-992.935	chr1	98911100	98931100	0	0	17495.5	0
Gm9115	0.162403	-994.925	chrX	99911100	99931100	0	0	0	0
Gm17122	0.418487	-1034.5	chr5	114283000	114303000	0	0	0	0
Gm8210	0.397332	-1189.52	chr1	43236000	43256000	0	0	0	0
Gm10052	0.732684	-1202.51	chr9	123589000	123609000	0	0	0	0
Gm6644	0.314607	-1503.73	chr1	55491900	55511900	0	0	69558.3	331131
Gm8741	0.0671341	-1543.51	chr17	35462900	35482900	0	0	0	48104.3
Gm6341	0.346208	-1565.06	chr7	108294000	108314000	0	0	800956	1350000
Rpl30-ps9	0.383514	-1585.62	chrX	102464000	102484000	0	0	0	0
Gm15421	0.460798	-1669.91	chr5	22024500	22044500	0	0	0	0
Gm12335	0.402696	-1936.71	chr11	74870300	74890300	0	0	0	0
Gm7488	0.319914	-2166.27	chr3	20938500	20958500	0	0	0	0
mt-Nd5	0.811964	-2526.63	chrM	1741	21741	0	0	0	0
Rpl27-ps1	0.361917	-2850.17	chr1	173226000	173246000	0	0	0	0
Dynll1	0.102072	-3172.1	chr5	115739000	115759000	0	0	542916	723994
Gm5621	0.175508	-3305.66	chr9	105453000	105473000	0	0	0	0
Gm14760	0.0735179	-3406.85	chrX	77430200	77450200	0	0	0	0
Actg-ps1	0.362697	-3984.45	chr8	47304900	47324900	0	0	0	0
Gm4294	0.36992	-5928.01	chr12	12019800	12039800	0	0	0	0
Gm13577	0.384336	-6508.26	chr2	64303000	64323000	0	0	36739.9	22922.3
Gm7803	0.300181	-8046.62	chrX	47669300	47689300	0	0	0	0
Gm14970	0.403241	-10859.9	chrX	123971000	123991000	0	0	0	0
Rpl18-ps2	0.427091	-11648.8	chr6	128253000	128273000	0	0	39519	146360
Rpl36a-ps1	0.488647	-13516.1	chr14	99383500	99403500	0	0	0	0
Gm8399	0.408802	-15596.6	chr13	81193700	81213700	0	0	9183.72	0
Fabp5	0.0554794	-15936.6	chr3	10002500	10022500	0	0	1220000	3820000
Gm11226	0.410284	-17024.6	chr4	69900400	69920400	0	0	0	208902
Hmgb1	0.176549	-17827.7	chr5	149852000	149872000	0	0	10600000	11500000
Gm5812	0.327873	-18424.4	chr17	6112160	6132160	0	0	0	0
Gm10068	0.0728482	-19391.9	chr1	58693500	58713500	0	0	55015.2	167641
Rpl35a-ps3	0.476449	-20168	chr17	29264200	29284200	0	0	53088.5	108181
Anp32-ps	0.403054	-20507.1	chr11	33285300	33305300	0	0	0	0
Gm12346	0.364967	-26327.4	chr11	77096900	77116900	0	0	0	0
Gm10233	0.128512	-26605.6	chr14	66653900	66673900	0	0	0	0
Gm10698	0.358036	-30507.8	chr9	33525800	33545800	0	0	0	0
Rps27a	0.390243	-31066.1	chr11	29436700	29456700	0	0	750631	789853
Rpl15-ps3	0.459523	-35918.6	chr9	21980700	22000700	0	0	10400000	12300000
Itpa-ps1	0.353297	-37166.7	chr2	94215300	94235300	0	0	0	0
Gm5931	0.0543645	-37816.3	chrX	10227600	10247600	0	0	23136.6	46661.9
Gm11425	0.123216	-39508.9	chr11	82831500	82851500	0	0	0	0
Gm10110	0.0630727	-44171.7	chr14	90288300	90308300	0	0	57426.3	41115.6
Gm9761	0.448462	-51069.2	chr3	116254000	116274000	0	0	0	0
Gm15648	0.327646	-110524	chr16	17142700	17162700	0	0	42862.5	41603.1
Gm12366	0.380136	-114607	chr4	35140200	35160200	0	0	0	0
Rps19-ps2	0.122041	-134840	chr14	53512400	53532400	0	0	0	0
Gm7862	0.41836	-214540	chr12	77243600	77263600	0	0	0	0
Gm2223	0.253492	-221645	chrX	31670800	31690800	0	0	0	0
Gm7331	0.286848	-296727	chrX	158995000	159015000	0	0	772769	80158.6
Hmgn2-ps1	0.32985	-334530	chr5	84542300	84562300	0	0	0	0
Vcp-rs	0.421772	-479720	chrX	101534000	101554000	0	0	0	0
Gm9825	0.0683009	-499976	chr6	7923390	7943390	0	0	31158.7	0
Gm14284	0.192673	-633677	chr2	131138000	131158000	0	0	54734	173836
Gm9493	0.558115	-779878	chr19	23684200	23704200	0	0	0	0
Rpl9-ps6	0.554268	-1740000	chr19	32531000	32551000	0	0	15608.5	0
Gm15484	0.333953	-3270000	chr5	110538000	110558000	0	0	2670000	2450000
mt-Nd6	0.553996	-6700000	chrM	4070	24070	0	0	0	0
Rpl28-ps1	0.550435	-6860000	chr1	129925000	129945000	0	0	0	0
Fam181b	0.194307	-9960000	chr7	100218000	100238000	0	0	2630000	8030000
Rpl4	0.254508	-15800000	chr9	64011200	64031200	0	0	378528	372562
Gm10171	0.0962429	-15900000	chr1	174065000	174085000	0	0	260385	1070000
[truncated: 19,777 more rows]
