# Supplementary material for: Atrx inactivation drives disease-defining phenotypes in glioma cells of origin through global epigenomic remodeling
Source: Nat Commun. 2018 Mar 13;9:1057. doi: 10.1038/s41467-018-03476-6 (PMC5849741; doi:10.1038/s41467-018-03476-6)
Supplement: Supplementary file 5 — Supplementary Data 2 [file 41467_2018_3476_MOESM5_ESM.xlsx]

## Sheet: Datafile2
Chromosome	Start	Stop
chr1	3660747	3661030
chr1	3661417	3662154
chr1	3757715	3757937
chr1	4406876	4407144
chr1	4561546	4562323
chr1	4758414	4758801
chr1	4770166	4770510
chr1	4771603	4772089
chr1	4775298	4776343
chr1	4797375	4798463
chr1	4847270	4848624
chr1	4900809	4901072
chr1	4911967	4912277
chr1	4916176	4917378
chr1	4926542	4926895
chr1	4960049	4961825
chr1	4972676	4972952
chr1	4973445	4974877
chr1	4975252	4975731
chr1	4976545	4976834
chr1	4976838	4978222
chr1	4979509	4979744
chr1	5005353	5005865
chr1	5007792	5011753
chr1	5012443	5015187
chr1	5023048	5023670
chr1	5060130	5060713
chr1	5072827	5073782
chr1	5109577	5109884
chr1	5159654	5159892
chr1	5173626	5173934
chr1	5210506	5211465
chr1	5218558	5219611
chr1	5221992	5223768
chr1	5337832	5338127
chr1	6204378	6205639
chr1	6372804	6373333
chr1	6396418	6396817
chr1	6408033	6408242
chr1	6473105	6474165
chr1	6500281	6500519
chr1	6856936	6857280
chr1	6987771	6987959
chr1	7000313	7000555
chr1	7078098	7080264
chr1	7095343	7095616
chr1	7127845	7128614
chr1	7128629	7128947
chr1	7129024	7130150
chr1	7194859	7195244
chr1	7231456	7231752
chr1	7384891	7385196
chr1	7386767	7388953
chr1	8036255	8036579
chr1	8113175	8113582
chr1	8880382	8880858
chr1	8938403	8938718
chr1	9238590	9238951
chr1	9417876	9418163
chr1	9531212	9531721
chr1	9535094	9535762
chr1	9535814	9536820
chr1	9537961	9538513
chr1	9538946	9539417
chr1	9553925	9555802
chr1	9556095	9556818
chr1	9559697	9560823
chr1	9600548	9601138
chr1	9601582	9602531
chr1	9617177	9618498
chr1	9618501	9619010
chr1	9619262	9622044
chr1	9625518	9625793
chr1	9631463	9631699
chr1	9639158	9639779
chr1	9648937	9649554
chr1	9690107	9691305
chr1	9693097	9693471
chr1	9738145	9738880
chr1	9782032	9782327
chr1	9787577	9789081
chr1	9806427	9806712
chr1	9933731	9934598
chr1	9997343	9997655
chr1	9999090	9999501
chr1	10027890	10028396
chr1	10029506	10030444
chr1	10187129	10187386
chr1	10221919	10223677
chr1	10290464	10290820
chr1	10467649	10468680
chr1	10468836	10469199
chr1	10478444	10478681
chr1	10981054	10981354
chr1	11404216	11404547
chr1	11555438	11555721
chr1	11647805	11648232
chr1	11738160	11739165
chr1	11785799	11786116
chr1	11905049	11905434
chr1	11990328	11991496
chr1	12006687	12007308
chr1	12015692	12016241
chr1	12045741	12046246
chr1	12198940	12199360
chr1	12276186	12276474
chr1	12281848	12282338
chr1	12359970	12360216
chr1	12388082	12388974
chr1	12566910	12567712
chr1	12590833	12591140
chr1	12630942	12631833
chr1	12679578	12679841
chr1	12682916	12683120
chr1	12683345	12683704
chr1	12696382	12697008
chr1	12707872	12708597
chr1	12761098	12762231
chr1	12785163	12785556
chr1	12785716	12786243
chr1	12801167	12801582
chr1	12823101	12823548
chr1	12825763	12827289
chr1	12895286	12895692
chr1	12980249	12980522
chr1	12981003	12983085
chr1	12994794	12995724
chr1	13032105	13032760
chr1	13040279	13040560
chr1	13141206	13141514
chr1	13161121	13161803
chr1	13178529	13178756
chr1	13323926	13324123
chr1	13362185	13365054
chr1	13366838	13367247
chr1	13416065	13416873
chr1	13490584	13490860
chr1	13521535	13521974
chr1	13578816	13580561
chr1	13604248	13605270
chr1	13607021	13607354
chr1	13649637	13650475
chr1	13650480	13650971
chr1	13672980	13673554
chr1	13677034	13677433
chr1	13687517	13687771
chr1	13696425	13696782
chr1	13774496	13774870
chr1	13779306	13779814
chr1	13781644	13781843
chr1	13850956	13851880
chr1	13860748	13861320
chr1	13912272	13912626
chr1	13925423	13926991
chr1	13990612	13991381
chr1	13991529	13992307
chr1	13992604	13993027
chr1	14087761	14088511
chr1	14098236	14099800
chr1	14119437	14119917
chr1	14121662	14121982
chr1	14129766	14130271
chr1	14170191	14170807
chr1	14170820	14172476
chr1	14188794	14189535
chr1	14208027	14209715
chr1	14209896	14210293
chr1	14210339	14210620
chr1	14210852	14211559
chr1	14281896	14283010
chr1	14299458	14300763
chr1	14326426	14326756
chr1	14503230	14504607
chr1	14560697	14561156
chr1	14633757	14634318
chr1	14719178	14719447
chr1	14730139	14730491
chr1	15782053	15782391
chr1	15795248	15796842
chr1	15892615	15892878
chr1	16079983	16080180
chr1	16081795	16082222
chr1	16083134	16083470
chr1	16093978	16096453
chr1	16101695	16102053
chr1	16102083	16102285
chr1	16112968	16113247
chr1	16120111	16120413
chr1	16150161	16150465
chr1	16202222	16202554
chr1	16202579	16203047
chr1	16262114	16262570
chr1	16294965	16295265
chr1	16423541	16423826
chr1	16481350	16481607
chr1	16508653	16510306
chr1	16530797	16531179
chr1	16536633	16537222
chr1	16608510	16609726
chr1	16646516	16647637
chr1	16655021	16655995
chr1	16678095	16679296
chr1	16736140	16736508
chr1	17087833	17088139
chr1	17113520	17113791
chr1	17153696	17153971
chr1	17439321	17439789
chr1	17647412	17647851
chr1	17828407	17829054
chr1	18002969	18003258
chr1	18096280	18096614
chr1	18096878	18097185
chr1	19195710	19196083
chr1	19196240	19196691
chr1	19431671	19432314
chr1	19767101	19767904
chr1	19839657	19840652
chr1	19917755	19918314
chr1	20048269	20048827
chr1	20107003	20107343
chr1	20107433	20107976
chr1	20296280	20296531
chr1	20440208	20440449
chr1	20503758	20504161
chr1	20544520	20544881
chr1	20602806	20603107
chr1	20667945	20668532
chr1	20669640	20670164
chr1	20739501	20740211
chr1	20791734	20792124
chr1	20810157	20810682
chr1	20834025	20834555
chr1	20835283	20836647
chr1	20843373	20843724
chr1	20856836	20859131
chr1	20867439	20868025
chr1	20879964	20881643
chr1	20881738	20882119
chr1	20890598	20891042
chr1	20894937	20897022
chr1	20897264	20899368
chr1	20900222	20900908
chr1	20912966	20913557
chr1	20923511	20923926
chr1	20929196	20929567
chr1	20932936	20933460
chr1	20941090	20942134
chr1	20974586	20975120
chr1	20985390	20985866
chr1	21004533	21005112
chr1	21041962	21043868
chr1	21064167	21064754
chr1	21068915	21069894
chr1	21074780	21075189
chr1	21091305	21091673
chr1	21118730	21118982
chr1	21151808	21152246
chr1	21156134	21156897
chr1	21203625	21203952
chr1	21208505	21209052
chr1	21261491	21261914
chr1	21334450	21334732
chr1	21401211	21402636
chr1	21425070	21425283
chr1	21489804	21490145
chr1	21490161	21490434
chr1	21583724	21584335
chr1	21606662	21607225
chr1	21750605	21750918
chr1	21794649	21796237
chr1	21819686	21820712
chr1	21891360	21891728
chr1	21950509	21952561
chr1	22256493	22257073
chr1	22317660	22318001
chr1	22562608	22562881
chr1	22611225	22611454
chr1	22812332	22813340
chr1	23068794	23069146
chr1	23175391	23175842
chr1	23221312	23221908
chr1	23254834	23255294
chr1	23262533	23264381
chr1	23293610	23293945
chr1	23327823	23328943
chr1	23389545	23389843
chr1	23389871	23390812
chr1	23497480	23498222
chr1	23712389	23712788
chr1	23768097	23768963
chr1	23769037	23770398
chr1	23770575	23771031
chr1	23771087	23772246
chr1	23799514	23800002
chr1	23833828	23834310
chr1	23841307	23841570
chr1	23841646	23842266
chr1	23852919	23853630
chr1	23903821	23904208
chr1	23928446	23929650
chr1	23933380	23933667
chr1	24011810	24012814
chr1	24080808	24081770
chr1	24106187	24107828
chr1	24141630	24142056
chr1	24144013	24144375
chr1	24178334	24178667
chr1	24218636	24219333
chr1	24232700	24233483
chr1	24233701	24234353
chr1	24237121	24237996
chr1	24238123	24238732
chr1	24251525	24252296
chr1	24252612	24253186
chr1	24255885	24256328
chr1	24309507	24309896
chr1	24338355	24338696
chr1	24381557	24382060
chr1	24385301	24385665
chr1	24560289	24560884
chr1	24593183	24593664
chr1	24684745	24686409
chr1	24773755	24774117
chr1	24958153	24958515
chr1	25065322	25066275
chr1	25162181	25162634
chr1	25222838	25223102
chr1	25285230	25285907
chr1	25404996	25405280
chr1	25528458	25528794
chr1	25531121	25531683
chr1	25561122	25561592
chr1	25567202	25567521
chr1	25750746	25751218
chr1	25753576	25754466
chr1	25780882	25781220
chr1	25835608	25835936
chr1	25878706	25879490
chr1	25880834	25882513
chr1	25883462	25884010
chr1	25884278	25888666
chr1	25889224	25889685
chr1	25934466	25934832
chr1	25941819	25942254
chr1	25948669	25950403
chr1	25950972	25951582
chr1	26051649	26052229
chr1	26053121	26054330
chr1	26286620	26286978
chr1	26339778	26340264
chr1	27825444	27825701
chr1	28912143	28912723
chr1	30117631	30118006
chr1	30641728	30642057
chr1	30835467	30835891
chr1	30837123	30837410
chr1	30850267	30850985
chr1	30929298	30931388
chr1	30977467	30978045
chr1	31005096	31006442
chr1	31006493	31007726
chr1	31159758	31160149
chr1	31267015	31267325
chr1	33079646	33080077
chr1	33083912	33084281
chr1	33094715	33094971
chr1	33098472	33100271
chr1	33161057	33161598
chr1	33163134	33163381
chr1	33232030	33232209
chr1	33271470	33272098
chr1	33328759	33329000
chr1	33411789	33412201
chr1	33551312	33552872
chr1	33578640	33579707
chr1	33588117	33588925
chr1	33593461	33593822
chr1	33647801	33648471
chr1	33655316	33656718
chr1	33703980	33704466
chr1	33726450	33727731
chr1	33741277	33741708
chr1	33742443	33742778
chr1	33776424	33777432
chr1	33791370	33791679
chr1	33813938	33814877
chr1	33870280	33870648
chr1	33870760	33871836
chr1	33949665	33950075
chr1	33963677	33965517
chr1	33989718	33989991
chr1	34023174	34023550
chr1	34061873	34063609
chr1	34063611	34063923
chr1	34067696	34069255
chr1	34070348	34070661
chr1	34100969	34101331
chr1	34102432	34102861
chr1	34116340	34116655
chr1	34116894	34118294
chr1	34156359	34156615
chr1	34176915	34177290
chr1	34177929	34178872
chr1	34190231	34190573
chr1	34206741	34208789
chr1	34211714	34212645
chr1	34212921	34213513
chr1	34221383	34221851
chr1	34222668	34225155
chr1	34239462	34241144
chr1	34241163	34241697
chr1	34245789	34247266
chr1	34293085	34293702
chr1	34355418	34355789
chr1	34383915	34384208
chr1	34444647	34445032
chr1	34453226	34453521
chr1	34459193	34459586
chr1	34491074	34491361
chr1	34491442	34492153
chr1	34496052	34497078
chr1	34516341	34516848
chr1	34519575	34520019
chr1	34567974	34568262
chr1	34636147	34636863
chr1	34640089	34641463
chr1	34658879	34659589
chr1	34699323	34699725
chr1	34720393	34724217
chr1	34734680	34735893
chr1	34737235	34737619
chr1	34746149	34746396
chr1	34746696	34747166
chr1	34747319	34747886
chr1	34752773	34754369
chr1	34757460	34757918
chr1	34776437	34777641
chr1	34795230	34795553
chr1	34833310	34833621
chr1	34898762	34899085
chr1	34899135	34900563
chr1	34906619	34906951
chr1	34924032	34924508
chr1	34948480	34948768
chr1	34950660	34951250
chr1	34953743	34954144
chr1	35172382	35172973
chr1	35442216	35442626
chr1	35445050	35445375
chr1	35472389	35473023
chr1	35504195	35504502
chr1	35521818	35522276
chr1	35525063	35527088
chr1	35530247	35530583
chr1	35531557	35531826
chr1	35535087	35535478
chr1	35662202	35662574
chr1	35710051	35710417
chr1	35783530	35783772
chr1	35863164	35863600
chr1	35863613	35863922
chr1	35867764	35869088
chr1	35896306	35896659
chr1	35926096	35927124
chr1	35936220	35936702
chr1	35951620	35952007
chr1	35979305	35979739
chr1	36060377	36060830
chr1	36065695	36066312
chr1	36086980	36087816
chr1	36121513	36122377
chr1	36124836	36125995
chr1	36152279	36152700
chr1	36191355	36191828
chr1	36300745	36301441
chr1	36309699	36310052
chr1	36313090	36313551
chr1	36360120	36360954
chr1	36364329	36365395
chr1	36366060	36367244
chr1	36380837	36381227
chr1	36425402	36426393
chr1	36436169	36436986
chr1	36501635	36502351
chr1	36527980	36528813
chr1	36528852	36529128
chr1	36549278	36549627
chr1	36567787	36569179
chr1	36569215	36569834
chr1	36570031	36570933
chr1	36580084	36580953
chr1	36585063	36585900
chr1	36603753	36604302
chr1	36605081	36605536
chr1	36613045	36615406
chr1	36636793	36637381
chr1	36645812	36646730
chr1	36652242	36653554
chr1	36659779	36662012
chr1	36663746	36664514
chr1	36671934	36672788
chr1	36672825	36673091
chr1	36685400	36685927
chr1	36693247	36693796
chr1	36703097	36703543
chr1	36704456	36704936
chr1	36729122	36729491
chr1	36729511	36730347
chr1	36740917	36741351
chr1	36747902	36748694
chr1	36766121	36767192
chr1	36783662	36784003
chr1	36794228	36794520
chr1	36841493	36841867
chr1	36878869	36879119
chr1	36918433	36919235
chr1	36949896	36950376
chr1	36960983	36961237
chr1	36975388	36975777
chr1	36976719	36977640
chr1	36978609	36979275
chr1	36995521	36997050
chr1	37006132	37007401
chr1	37051975	37052267
chr1	37053283	37054256
chr1	37069741	37070070
chr1	37085162	37086576
chr1	37138673	37138951
chr1	37178904	37179569
chr1	37217577	37218008
chr1	37222425	37223345
chr1	37251468	37251880
chr1	37275270	37275625
chr1	37276765	37277563
chr1	37285812	37286094
chr1	37289622	37290081
chr1	37307437	37307913
chr1	37327848	37328133
chr1	37329375	37329694
chr1	37356330	37357269
chr1	37373784	37374181
chr1	37389266	37390399
chr1	37403859	37404871
chr1	37407068	37408515
chr1	37476175	37476728
chr1	37486376	37487360
chr1	37535984	37536276
chr1	37563599	37563881
chr1	37568657	37570392
chr1	37597399	37598511
chr1	37621819	37622966
chr1	37632446	37632613
chr1	37641686	37642099
chr1	37642424	37643521
chr1	37652496	37652767
chr1	37691530	37691849
chr1	37692882	37693352
chr1	37695933	37696362
chr1	37710801	37711194
chr1	37735317	37735558
chr1	37753746	37754073
chr1	37776411	37776991
chr1	37921420	37922537
chr1	37923960	37924278
chr1	37928806	37929432
chr1	37946892	37947589
chr1	37960065	37960345
chr1	37979436	37979818
chr1	38013424	38013971
chr1	38016361	38016928
chr1	38042634	38042924
chr1	38053534	38055225
chr1	38185946	38187269
chr1	38255124	38255905
chr1	38278969	38279431
chr1	38282038	38282499
chr1	38364057	38364507
chr1	38364736	38365894
chr1	38390997	38391557
chr1	38458423	38459539
chr1	38493051	38493696
chr1	38494806	38495297
chr1	38506876	38508313
chr1	38684161	38684595
chr1	38686168	38686480
chr1	38764702	38764950
chr1	38814579	38815089
chr1	38817033	38817325
chr1	38824737	38825090
chr1	38826770	38826978
chr1	38844239	38844607
chr1	38856246	38856571
chr1	38891726	38892363
chr1	38892461	38893289
chr1	38893302	38893619
chr1	38900009	38900710
chr1	38904591	38905371
chr1	38905451	38906151
chr1	38913082	38913376
chr1	38933874	38934155
chr1	38950038	38950589
chr1	38954304	38955254
chr1	38966115	38966581
chr1	38991611	38991831
chr1	38993581	38993988
chr1	39044037	39045076
chr1	39057996	39058402
chr1	39067580	39067836
chr1	39081200	39081806
chr1	39081891	39082389
chr1	39105473	39105755
chr1	39136597	39136913
chr1	39142699	39143649
chr1	39250540	39251211
chr1	39253475	39253912
chr1	39274564	39274765
chr1	39374915	39375138
chr1	39397569	39397886
chr1	39424053	39424979
chr1	39444361	39444709
chr1	39449073	39449459
chr1	39500311	39501123
chr1	39507235	39507468
chr1	39534673	39536125
chr1	39539223	39539942
chr1	39552520	39552870
chr1	39586963	39587429
chr1	39592070	39593053
chr1	39597458	39597814
chr1	39624844	39625261
chr1	39632976	39634701
chr1	39655445	39655813
chr1	39703031	39703496
chr1	39707482	39708134
chr1	39742721	39743232
chr1	39757694	39759063
chr1	39760652	39760979
chr1	39767494	39767885
chr1	39770926	39771649
chr1	39790138	39790443
chr1	39792414	39793505
chr1	39797743	39798228
chr1	39802970	39804434
chr1	39806318	39807363
chr1	39816176	39816761
chr1	39818007	39819817
chr1	39822802	39823053
chr1	39826500	39827952
chr1	39828894	39831889
chr1	39862430	39863028
chr1	39871047	39871343
chr1	39881288	39881624
chr1	39893484	39893774
chr1	39894828	39896830
chr1	39956918	39960585
chr1	39968358	39968900
chr1	39972050	39972937
chr1	39975110	39975911
chr1	39979472	39981050
chr1	39987607	39988356
chr1	39992230	39994054
chr1	39997518	39998063
chr1	39998131	40002094
chr1	40002590	40006188
chr1	40009879	40010312
chr1	40014896	40015226
chr1	40019595	40019946
chr1	40026441	40027381
chr1	40029178	40029675
chr1	40033551	40035038
chr1	40038984	40039842
chr1	40082582	40083054
chr1	40142425	40143003
chr1	40172206	40172605
chr1	40173250	40173658
chr1	40174013	40175222
chr1	40196396	40197102
chr1	40240086	40240354
chr1	40272721	40273107
chr1	40322853	40324052
chr1	40375527	40375763
chr1	40414737	40415406
chr1	40435576	40435952
chr1	40436948	40437279
chr1	40636680	40636909
chr1	40781566	40781872
chr1	40835590	40836046
chr1	40846715	40847851
chr1	40854167	40854662
chr1	40881364	40881765
chr1	40901516	40901867
chr1	40935947	40936418
chr1	41058446	41058778
chr1	41083744	41085152
chr1	41197311	41197826
chr1	41209372	41209799
chr1	41210052	41210568
chr1	41214515	41215828
chr1	41321059	41321458
chr1	41327866	41328459
chr1	41331443	41331799
chr1	41418389	41418711
chr1	41422207	41422524
chr1	41436639	41437418
chr1	41446536	41448246
chr1	41612314	41613114
chr1	41661403	41663437
chr1	41708300	41710313
chr1	41828232	41828501
chr1	41867164	41867550
chr1	41943006	41943221
chr1	41954684	41955109
chr1	42209105	42209381
chr1	42286243	42288803
chr1	42295083	42295599
chr1	42300220	42300942
chr1	42310630	42310962
chr1	42314421	42315422
chr1	42408675	42409194
chr1	42571010	42571650
chr1	42595112	42597785
chr1	42597842	42598141
chr1	42684856	42687255
chr1	42693161	42693776
chr1	42705464	42705700
chr1	42724315	42725255
chr1	42740680	42742476
chr1	42742852	42744095
chr1	42744523	42745039
chr1	42745915	42746433
chr1	42746985	42754749
chr1	42756273	42756796
chr1	42759133	42759564
chr1	42760533	42761643
chr1	42767769	42768719
chr1	42769358	42771804
chr1	42907732	42908660
chr1	42980713	42981151
chr1	43009634	43010421
chr1	43149171	43149935
chr1	43154897	43156102
chr1	43167406	43167749
chr1	43169811	43170117
chr1	43192687	43194330
chr1	43196341	43196869
chr1	43220025	43221240
chr1	43307114	43307471
chr1	43321242	43321682
chr1	43326597	43326905
chr1	43344816	43345175
chr1	43356320	43356744
chr1	43373462	43374676
chr1	43374697	43375112
chr1	43390391	43390746
chr1	43414663	43415833
chr1	43417544	43417992
chr1	43418185	43418616
chr1	43453071	43453868
chr1	43460198	43460474
chr1	43483392	43483819
chr1	43502000	43503606
chr1	43531140	43531578
chr1	43554629	43555159
chr1	43560465	43561626
chr1	43640321	43640957
chr1	43647512	43648027
chr1	43671069	43671420
chr1	43672747	43673255
chr1	43692571	43692890
chr1	43744344	43745093
chr1	43750734	43753138
chr1	43754704	43756845
chr1	43771615	43772301
chr1	43773036	43773578
chr1	43786398	43788225
chr1	43794793	43795386
chr1	43884122	43885347
chr1	43955851	43956188
chr1	43989902	43991513
chr1	44098664	44099053
chr1	44158398	44159699
chr1	44175090	44177070
chr1	44204071	44205454
chr1	44205481	44205964
chr1	44257976	44258196
chr1	44552198	44552493
chr1	44608271	44608667
chr1	44609109	44609800
chr1	44609855	44610554
chr1	44641719	44641967
chr1	44641996	44642405
chr1	44648435	44649105
chr1	44802610	44802888
chr1	45078125	45078549
chr1	45078614	45079893
chr1	45370662	45371311
chr1	45488768	45489163
chr1	45558907	45559608
chr1	45559713	45560120
chr1	45684742	45685046
chr1	45851433	45852689
chr1	45873761	45874112
chr1	45894505	45894928
chr1	45919838	45920117
chr1	45982270	45982671
chr1	46123316	46124124
chr1	46132782	46133040
chr1	46316870	46317153
chr1	46475662	46476351
chr1	46902185	46902426
chr1	46906404	46907067
chr1	46909149	46911885
chr1	46971097	46971694
chr1	47027242	47027706
chr1	47126560	47126884
chr1	48938341	48938551
chr1	49888278	49888564
chr1	50064418	50064742
chr1	50115034	50115256
chr1	50223692	50223908
chr1	50762376	50762706
chr1	50826925	50827566
chr1	50954234	50955479
chr1	50958484	50958969
chr1	50983214	50985222
chr1	50997082	50997430
chr1	51132970	51133649
chr1	51147012	51147707
chr1	51151169	51151531
chr1	51151746	51152010
chr1	51153269	51154076
chr1	51154136	51154503
chr1	51168695	51169132
chr1	51171310	51172161
chr1	51205345	51205598
chr1	51272978	51274008
chr1	51329434	51329689
chr1	51346632	51348037
chr1	51372377	51372853
chr1	51390792	51391143
chr1	51401050	51401432
chr1	51404368	51404791
chr1	51515872	51516217
chr1	51534925	51535669
chr1	51657347	51657559
chr1	51674187	51674853
chr1	51674854	51675102
chr1	51701307	51701671
chr1	51707160	51707512
chr1	51728333	51728619
chr1	51777033	51777516
chr1	51846161	51846444
chr1	51854392	51855364
chr1	51966137	51966380
chr1	51969888	51970398
chr1	51971708	51973125
chr1	52025797	52026341
chr1	52033482	52033927
chr1	52052994	52054845
chr1	52054980	52055769
chr1	52060965	52061253
chr1	52099994	52100590
chr1	52136618	52137044
chr1	52170198	52170980
chr1	52175750	52176685
chr1	52203454	52203749
chr1	52226949	52227280
chr1	52273573	52273996
chr1	52288711	52290489
chr1	52336754	52337527
chr1	52358097	52358402
chr1	52359477	52359746
chr1	52363859	52364146
chr1	52449747	52450163
chr1	52556297	52557938
chr1	52653896	52655281
chr1	52687227	52688112
chr1	52704972	52705486
chr1	52733581	52733896
chr1	52769681	52770701
chr1	52774459	52776223
chr1	52783160	52784364
chr1	52805104	52805454
chr1	52815012	52815473
chr1	52850553	52850763
chr1	52873775	52875183
chr1	52877479	52877855
chr1	52901178	52902370
chr1	52910919	52911184
chr1	53008896	53009445
chr1	53028726	53029054
chr1	53095100	53095641
chr1	53109963	53110276
chr1	53117218	53117796
chr1	53246253	53246558
chr1	53248032	53248386
chr1	53338439	53339168
chr1	53353405	53354494
chr1	53370023	53370807
chr1	53409068	53410291
chr1	53479750	53480709
chr1	53769680	53770915
chr1	53796831	53797784
chr1	53841045	53842561
chr1	53870805	53871345
chr1	53876877	53877201
chr1	53880254	53881337
chr1	53885933	53886345
chr1	53965977	53966301
chr1	53996871	53997947
chr1	54095939	54096263
chr1	54250076	54250605
chr1	54250849	54252347
chr1	54307293	54307813
chr1	54377771	54378094
chr1	54382852	54383159
chr1	54413168	54414122
chr1	54438133	54438453
chr1	54495235	54496282
chr1	54541464	54542421
chr1	54613905	54615127
chr1	54635104	54635951
chr1	54641228	54643133
chr1	54696924	54697262
chr1	54704162	54704700
chr1	54722805	54723263
chr1	54763486	54763850
chr1	54765692	54766791
chr1	54767432	54767807
chr1	54770129	54770516
chr1	54771477	54772825
chr1	54797948	54798277
chr1	54822786	54823139
chr1	54827635	54828015
chr1	54848052	54848651
chr1	54883456	54883871
chr1	54921451	54921831
chr1	54979372	54979929
chr1	54982759	54983499
chr1	55022585	55023102
chr1	55025274	55025561
chr1	55081904	55082352
chr1	55082378	55083209
chr1	55083235	55083661
chr1	55083696	55084857
chr1	55098172	55098519
chr1	55109054	55110365
chr1	55114382	55114664
chr1	55144122	55145613
chr1	55187539	55188941
chr1	55192780	55193162
chr1	55217353	55219377
chr1	55219657	55220373
chr1	55225998	55226291
chr1	55231152	55231786
chr1	55236982	55237614
chr1	55242569	55242898
chr1	55249700	55250648
chr1	55258305	55259375
chr1	55261988	55262376
chr1	55277852	55278758
chr1	55280254	55284200
chr1	55293705	55295123
chr1	55295273	55295577
chr1	55354940	55355364
chr1	55375705	55375986
chr1	55439925	55440412
chr1	55461219	55461665
chr1	55462138	55464123
chr1	55486635	55487030
chr1	55510930	55511352
chr1	55545765	55546883
chr1	55562753	55563127
chr1	55580493	55581426
chr1	55585331	55585947
chr1	55596289	55596646
chr1	55675073	55676268
chr1	55689398	55690459
chr1	55716321	55717283
chr1	55722695	55722970
chr1	55793054	55793590
chr1	55798728	55799341
chr1	55895008	55895391
chr1	55905570	55906161
chr1	55930978	55931429
chr1	55931641	55931964
chr1	55962021	55962567
chr1	56017165	56017497
chr1	56040633	56040962
chr1	56839118	56839347
chr1	56889971	56890706
chr1	57028198	57030950
chr1	57033962	57034306
chr1	57057321	57057599
chr1	57157419	57158105
chr1	57165325	57165593
chr1	57231059	57231723
chr1	57258059	57258531
chr1	57262313	57262838
chr1	57275573	57276165
chr1	57281029	57282298
chr1	57323529	57324364
chr1	57326556	57326891
chr1	57390614	57391062
chr1	57395991	57396431
chr1	57397986	57398319
chr1	57434219	57435450
chr1	57444212	57446084
chr1	57457528	57457853
chr1	57462998	57464002
chr1	57485728	57486324
chr1	57486409	57487351
chr1	57493760	57494265
chr1	57497239	57497486
chr1	57497517	57497858
chr1	57625073	57625502
chr1	57690706	57691256
chr1	57745696	57745993
chr1	57764009	57764284
chr1	57764663	57765028
chr1	57808599	57809059
chr1	57830726	57833107
chr1	57833643	57834097
chr1	57839182	57839687
chr1	57846485	57847396
chr1	57887290	57887748
chr1	57903324	57904377
chr1	57906618	57907241
chr1	57907556	57907966
chr1	57907982	57908203
chr1	57908211	57909150
chr1	57915385	57915672
chr1	57918248	57920157
chr1	57928397	57928765
chr1	57928926	57929461
chr1	57941426	57942191
chr1	57946891	57947830
chr1	57977478	57977983
chr1	58006112	58006416
chr1	58026120	58027297
chr1	58052394	58053164
chr1	58086004	58088632
chr1	58169695	58169999
chr1	58195860	58196273
chr1	58213647	58213938
chr1	58353146	58353572
chr1	58361214	58361581
chr1	58448846	58449306
chr1	58449505	58450932
chr1	58453044	58453305
chr1	58480094	58480663
chr1	58480694	58481202
chr1	58501855	58502595
chr1	58561665	58562230
chr1	58564096	58564542
chr1	58577368	58577656
chr1	58619372	58619676
chr1	58642786	58643660
chr1	58670634	58670974
chr1	58675662	58675934
chr1	58699488	58699676
chr1	58709541	58709778
chr1	58709807	58710119
chr1	58734435	58734759
chr1	58754505	58754769
chr1	58767807	58770777
chr1	58770783	58771166
chr1	58826926	58827220
chr1	58877300	58877500
chr1	58979875	58980184
chr1	59029615	59031178
chr1	59094486	59095142
chr1	59176481	59177243
chr1	59199705	59200009
chr1	59293674	59295125
chr1	59296830	59297052
chr1	59304497	59304831
chr1	59326887	59327161
chr1	59365926	59366362
chr1	59373378	59373992
chr1	59382517	59382997
chr1	59383853	59384504
chr1	59398084	59398498
chr1	59444537	59444870
chr1	59456999	59458212
chr1	59471195	59472418
chr1	59478983	59481334
chr1	59490842	59491323
chr1	59538075	59540474
chr1	59540564	59541129
chr1	59541533	59542865
chr1	59571822	59574052
chr1	59580265	59580584
chr1	59580677	59582019
chr1	59598476	59598868
chr1	59610223	59611201
chr1	59620202	59620461
chr1	59631406	59631717
chr1	59641472	59641843
chr1	59667791	59668060
chr1	59670666	59670990
chr1	59682195	59682754
chr1	59726851	59727932
chr1	59741574	59742239
chr1	59782267	59783016
chr1	59787640	59787972
chr1	59819291	59822505
chr1	59823193	59823552
chr1	59845039	59847260
chr1	59848463	59849052
chr1	59851391	59851860
chr1	59851866	59852965
chr1	59890269	59891001
chr1	59943718	59944735
chr1	59969213	59970173
chr1	59970457	59970868
chr1	60099513	60100351
chr1	60154218	60155778
chr1	60236756	60238197
chr1	60399795	60401238
chr1	60465711	60467459
chr1	60467970	60468598
chr1	60473201	60474103
chr1	60485794	60486083
chr1	60622004	60622653
chr1	60622751	60624423
chr1	60647572	60647919
chr1	60653730	60654048
chr1	60684696	60685079
chr1	60724739	60725630
chr1	60777118	60777402
chr1	60821979	60822398
chr1	60822488	60822852
chr1	60879842	60880102
chr1	60882556	60883123
chr1	60907648	60908563
chr1	60917347	60917891
chr1	60925322	60925622
chr1	60977539	60977887
chr1	61011672	61012036
chr1	61112027	61112532
chr1	61130928	61131266
chr1	61156447	61157042
chr1	61180427	61180776
chr1	61195935	61197188
chr1	61203167	61203526
chr1	61236222	61236870
chr1	61237716	61238711
chr1	61253751	61254523
chr1	61254551	61256518
chr1	61259594	61260879
chr1	61278105	61278342
chr1	61290504	61291940
chr1	61291949	61292244
chr1	61293098	61293969
chr1	61314209	61315068
chr1	61354695	61355443
chr1	61357925	61358329
chr1	61358335	61360505
chr1	61366253	61368171
chr1	61433796	61434334
chr1	61571495	61571893
chr1	61576545	61577442
chr1	61577695	61578947
chr1	61599285	61599776
chr1	61667621	61667935
chr1	61685019	61685843
chr1	61700996	61701437
chr1	61817648	61818238
chr1	61826399	61826819
chr1	61897604	61898099
chr1	61942710	61943015
chr1	61959137	61960373
chr1	61971594	61971960
chr1	61974696	61975010
chr1	62013739	62014029
chr1	62113688	62113936
chr1	62221665	62222069
chr1	62262335	62262969
chr1	62290719	62291544
chr1	62439417	62440345
chr1	62496164	62496517
chr1	62625498	62626162
chr1	62642088	62642415
chr1	62711300	62712447
chr1	62728700	62729658
chr1	62743388	62743928
chr1	62747529	62748200
chr1	62749275	62750764
chr1	62750847	62751099
chr1	62752884	62754688
chr1	62763456	62763873
chr1	62764492	62764865
chr1	62769108	62769712
chr1	62789565	62791175
chr1	62796264	62796580
chr1	62797836	62798380
chr1	62799664	62800300
chr1	62829632	62831149
chr1	62832811	62833208
chr1	62841067	62841890
chr1	62842839	62843107
chr1	62866735	62867042
chr1	62906163	62906778
chr1	62906867	62907967
chr1	62949485	62949959
chr1	62976014	62976439
chr1	62979715	62981901
chr1	62997865	62998594
chr1	63010857	63011300
chr1	63013537	63013886
chr1	63032859	63033287
chr1	63116027	63116397
chr1	63157394	63157794
chr1	63159637	63160107
chr1	63160125	63161829
chr1	63222981	63223926
chr1	63227556	63228132
chr1	63237409	63238178
chr1	63299403	63299848
chr1	63340478	63340934
chr1	63426007	63426237
chr1	63428045	63428325
chr1	63450258	63450503
chr1	63492073	63492727
chr1	63505828	63506108
chr1	63661191	63661587
chr1	63674813	63675133
chr1	63676288	63677512
chr1	63704589	63704949
chr1	63715132	63715742
chr1	63752442	63752685
chr1	63776737	63777557
chr1	63809476	63811542
chr1	63811980	63812206
chr1	63812341	63813147
chr1	63866139	63867549
chr1	63874795	63875636
chr1	63898289	63898692
chr1	63901396	63901746
chr1	63904379	63904756
chr1	63922096	63922456
chr1	63975740	63976579
chr1	63979001	63979984
chr1	63981091	63981944
chr1	64000092	64000440
chr1	64023477	64023761
chr1	64040354	64041976
chr1	64045327	64046960
chr1	64066843	64068303
chr1	64081599	64082380
chr1	64113221	64114139
chr1	64143577	64143877
chr1	64148791	64149319
chr1	64165224	64169682
chr1	64180492	64181685
chr1	64189213	64190539
chr1	64220012	64220922
chr1	64235130	64235537
chr1	64235692	64238485
chr1	64238522	64238817
chr1	64241770	64243517
chr1	64244942	64246234
chr1	64246477	64248384
chr1	64253358	64253667
chr1	64266367	64267631
chr1	64270359	64270786
chr1	64300695	64301018
chr1	64301684	64301902
chr1	64302138	64303027
chr1	64304759	64305087
chr1	64324342	64325310
chr1	64325348	64325679
chr1	64331032	64331485
chr1	64341879	64342743
chr1	64349030	64353306
chr1	64354604	64354990
chr1	64408388	64409168
chr1	64455833	64456258
chr1	64465052	64465474
chr1	64492016	64493111
chr1	64494643	64495073
chr1	64528856	64529195
chr1	64535316	64535731
chr1	64561643	64561921
chr1	64578420	64579820
chr1	64580005	64580438
chr1	64584047	64584935
chr1	64647363	64647668
chr1	64663178	64664730
chr1	64678065	64678453
chr1	64701594	64702340
chr1	64736927	64738027
chr1	64751856	64752160
chr1	64756526	64756843
chr1	64782489	64782844
chr1	64782955	64784860
chr1	64785135	64785697
chr1	64803836	64804274
chr1	64837814	64839064
chr1	64841544	64842537
chr1	64885516	64886329
chr1	64890510	64891330
chr1	64899917	64901039
chr1	64949398	64949707
chr1	64963348	64963994
chr1	64965287	64965849
chr1	64989994	64990293
chr1	65002821	65003898
chr1	65032793	65033050
chr1	65056731	65057103
chr1	65125245	65125563
chr1	65158582	65159045
chr1	65159798	65160076
chr1	65217984	65218490
chr1	65220775	65221134
chr1	65224594	65226819
chr1	65232513	65233788
chr1	65234174	65234436
chr1	65329402	65329742
chr1	65434970	65435229
chr1	66151152	66151420
chr1	66151846	66152058
chr1	66160072	66160419
chr1	66218611	66219190
chr1	66220931	66223620
chr1	66224006	66225328
chr1	66233555	66234127
chr1	66241397	66242667
chr1	66257593	66258701
chr1	66268030	66268429
chr1	66272633	66275537
chr1	66298257	66299075
chr1	66355390	66356127
chr1	66366549	66369219
chr1	66369860	66371319
chr1	66406403	66406798
chr1	66409777	66410287
chr1	66432943	66434227
chr1	66435125	66435777
chr1	66441649	66442325
chr1	66514324	66515097
chr1	66541826	66542176
chr1	66616295	66616684
chr1	66662288	66662663
chr1	66663867	66664219
chr1	66683828	66685607
chr1	66690326	66690899
chr1	66694715	66695258
chr1	66696622	66697160
chr1	66701145	66702743
chr1	66735950	66736341
chr1	66738615	66740156
chr1	66747128	66747932
chr1	66824426	66825009
chr1	66862490	66864509
chr1	66866887	66867472
chr1	66894138	66894512
chr1	66902636	66903157
chr1	66908157	66910228
chr1	66918006	66918584
chr1	66925486	66925840
chr1	66942299	66942676
chr1	66942699	66943536
chr1	66987551	66987874
chr1	67002512	67003010
chr1	67007289	67007724
chr1	67047969	67048386
chr1	67085087	67085651
chr1	67096448	67096792
chr1	67108066	67108374
chr1	67201820	67202100
chr1	67264889	67265498
chr1	67273953	67275010
chr1	67406264	67406859
chr1	67411855	67413993
chr1	67431733	67432667
chr1	67443432	67445489
chr1	67483293	67483937
chr1	67524570	67524897
chr1	67686950	67687306
chr1	67849821	67850322
chr1	67978003	67978389
chr1	67982208	67982696
chr1	68092520	68094339
chr1	68197213	68197494
chr1	68201934	68202193
chr1	68394380	68395096
chr1	68395477	68396332
chr1	68513107	68513612
chr1	68513681	68514159
chr1	68530596	68530857
chr1	68545448	68545709
chr1	68620373	68621139
chr1	68812407	68813726
chr1	68820006	68820403
chr1	68919607	68920598
chr1	68920982	68921258
chr1	68921445	68921837
chr1	69001891	69002692
chr1	69007367	69008867
chr1	69019860	69020772
chr1	69070060	69070291
chr1	69071379	69071972
chr1	69151331	69155404
chr1	69157604	69158207
chr1	69165193	69165488
chr1	69170492	69171429
chr1	69185426	69185816
chr1	69203510	69204705
chr1	69285989	69286288
chr1	69288312	69288799
chr1	69442807	69443136
chr1	69456781	69457042
chr1	69503227	69503547
chr1	69505308	69505882
chr1	69554575	69554856
chr1	69585260	69585596
chr1	69732226	69733097
chr1	69733406	69734730
chr1	69734739	69735093
chr1	69735473	69735974
chr1	69836833	69837554
chr1	69848071	69848264
chr1	70113810	70114300
chr1	70174628	70174925
chr1	70212331	70212593
chr1	70316732	70317053
chr1	70426535	70427121
chr1	70519631	70519945
chr1	70522156	70522509
chr1	70570044	70570412
chr1	70772146	70772530
chr1	70899966	70900367
chr1	71043899	71044468
chr1	71083569	71083932
chr1	71125827	71126111
chr1	71148661	71150018
chr1	71230622	71230899
chr1	71336104	71336472
chr1	71586789	71587995
chr1	71603015	71604122
chr1	71624866	71625090
chr1	71661214	71661927
chr1	71699078	71700168
chr1	71720145	71720565
chr1	71722029	71722330
chr1	71810123	71810586
chr1	71940169	71940480
chr1	71942683	71943479
chr1	71943571	71943927
chr1	71944736	71945042
chr1	72079973	72080510
chr1	72115414	72116027
chr1	72170240	72170593
chr1	72181529	72181819
chr1	72188059	72188976
chr1	72234025	72234477
chr1	72258098	72259373
chr1	72261193	72261711
chr1	72272384	72273890
chr1	72274149	72274470
chr1	72275463	72275997
chr1	72279236	72279490
chr1	72282850	72283828
chr1	72290258	72291861
chr1	72301130	72302860
chr1	72302995	72303556
chr1	72330469	72331199
chr1	72333439	72333773
chr1	72353038	72354407
chr1	72356364	72356653
chr1	72404720	72405113
chr1	72425784	72426999
chr1	72427128	72427574
chr1	72429550	72430190
chr1	72430208	72430681
chr1	72460226	72461656
chr1	72499395	72499778
chr1	72511756	72512259
chr1	72582655	72584033
chr1	72584769	72585231
chr1	72605598	72605812
chr1	72621801	72622025
chr1	72629455	72630274
chr1	72639866	72640478
chr1	72742909	72743218
chr1	72750847	72751033
chr1	72757328	72758549
chr1	72763518	72763918
chr1	72765509	72765825
chr1	72766545	72767382
chr1	72779261	72779554
chr1	72785455	72787004
chr1	72797459	72798570
chr1	72850624	72851060
chr1	72857505	72857799
chr1	72860103	72860594
chr1	72870397	72874510
chr1	72876426	72877006
chr1	72878000	72878419
chr1	72879025	72879829
chr1	72879843	72880165
chr1	72885201	72885440
chr1	72886129	72886524
chr1	72905259	72905835
chr1	72912399	72913335
chr1	72913933	72914412
chr1	72916775	72917074
chr1	72917188	72922303
chr1	72922611	72923110
chr1	72924407	72925010
chr1	72961404	72962103
chr1	72976327	72976745
chr1	72976801	72977059
chr1	72977212	72977875
chr1	72977918	72978257
chr1	72983032	72983752
chr1	72992840	72993304
chr1	72998040	72998900
chr1	73009835	73010570
chr1	73015600	73016460
chr1	73017080	73017381
chr1	73051068	73051909
chr1	73051951	73053142
chr1	73092495	73092876
chr1	73131452	73131758
chr1	73141943	73142433
chr1	73163317	73163556
chr1	73167521	73167968
chr1	73186323	73186757
chr1	73186990	73187976
chr1	73199861	73200525
chr1	73213733	73214447
chr1	73215279	73217824
chr1	73288350	73289317
chr1	73316712	73318326
chr1	73321018	73321506
chr1	73334661	73335231
chr1	73410072	73410370
chr1	73410462	73410676
chr1	73410705	73411119
chr1	73451925	73452478
chr1	73560411	73560980
chr1	73584911	73585935
chr1	73617625	73617957
chr1	73665066	73665566
chr1	73686531	73688729
chr1	73688738	73690552
chr1	73718879	73719296
chr1	73719515	73720813
chr1	73768156	73769155
chr1	73783683	73784008
chr1	73790223	73791742
chr1	73817064	73817780
chr1	73833833	73834867
chr1	73844046	73844422
chr1	73866887	73867765
chr1	73870560	73871849
chr1	73872511	73873358
chr1	73875515	73875992
chr1	73896415	73898202
chr1	73899980	73900281
chr1	73908866	73909802
chr1	73910573	73911464
chr1	73930385	73930671
chr1	73948131	73948492
chr1	73948911	73949580
chr1	73953019	73953314
chr1	73988593	73989536
chr1	73989949	73992011
chr1	74001095	74001362
chr1	74001926	74002375
chr1	74008640	74010809
chr1	74025678	74026360
chr1	74045217	74045552
chr1	74074070	74074528
chr1	74123973	74124212
chr1	74130898	74131161
chr1	74141087	74141526
chr1	74144679	74146055
chr1	74149885	74151002
chr1	74156095	74156808
chr1	74157268	74159248
chr1	74159458	74159754
chr1	74165476	74166217
chr1	74167788	74168130
chr1	74168227	74168809
chr1	74171537	74172119
chr1	74252449	74252769
chr1	74282690	74283271
chr1	74331117	74331741
chr1	74339706	74340298
chr1	74341549	74343462
chr1	74345526	74345964
chr1	74350158	74351063
chr1	74359907	74360239
chr1	74363659	74364394
chr1	74378643	74379975
chr1	74386923	74387351
chr1	74404192	74404384
chr1	74407478	74407707
chr1	74408290	74408919
chr1	74433119	74434083
chr1	74437082	74437481
chr1	74437526	74438869
chr1	74439808	74440015
chr1	74443592	74445179
chr1	74552052	74553398
chr1	74584847	74586014
chr1	74588733	74589814
chr1	74589827	74590231
chr1	74590490	74591398
chr1	74633883	74634186
chr1	74634200	74635162
chr1	74647726	74648259
chr1	74707959	74708769
chr1	74795418	74795752
chr1	74809674	74810008
chr1	74819675	74820081
chr1	74822370	74822732
chr1	74831067	74831388
chr1	74843481	74844798
chr1	74849566	74850005
chr1	74852898	74853217
chr1	74854511	74855034
chr1	74863141	74863887
chr1	74871554	74871853
chr1	74901221	74901786
chr1	74927444	74927707
chr1	74940072	74940386
chr1	74941590	74941921
chr1	74948373	74948586
chr1	74981957	74982407
chr1	75011115	75011389
chr1	75031975	75032403
chr1	75047076	75047412
chr1	75121064	75122072
chr1	75138828	75139848
chr1	75164979	75165766
chr1	75175960	75177276
chr1	75188120	75189107
chr1	75207058	75207584
chr1	75231114	75231553
chr1	75232798	75233154
chr1	75233226	75233640
chr1	75241509	75241757
chr1	75244703	75245264
chr1	75248103	75248595
chr1	75250783	75251170
chr1	75259564	75259875
chr1	75285934	75286314
chr1	75313303	75314801
chr1	75339428	75339717
chr1	75378492	75378970
chr1	75395290	75395648
chr1	75396367	75397132
chr1	75422394	75422684
chr1	75444313	75444627
chr1	75448420	75448772
chr1	75455071	75455403
chr1	75455820	75456134
chr1	75456262	75456499
chr1	75473715	75474324
chr1	75475338	75476313
chr1	75484386	75484791
chr1	75502712	75503147
chr1	75517617	75518508
chr1	75542732	75543584
chr1	75556007	75556497
chr1	75557695	75557998
chr1	75558058	75558709
chr1	75559756	75560081
chr1	75594276	75594569
chr1	75649079	75649680
chr1	75650109	75650866
chr1	75659165	75659503
chr1	75677601	75678240
chr1	75678550	75678910
chr1	75689367	75690448
chr1	75701308	75702093
chr1	75783128	75783386
chr1	75794431	75795734
chr1	75801097	75801348
chr1	75892679	75892985
chr1	75922256	75922931
chr1	75932737	75933036
chr1	76025218	76025589
chr1	76025593	76025993
chr1	76027793	76028095
chr1	76035526	76036564
chr1	76072281	76072618
chr1	76072636	76073026
chr1	76209221	76209591
chr1	76242754	76243335
chr1	76279607	76280441
chr1	76429922	76430230
chr1	76486249	76486658
chr1	76487277	76488073
chr1	76531926	76532848
chr1	76633627	76634940
chr1	76637617	76638365
chr1	76639032	76639907
chr1	76702142	76702437
chr1	76939019	76939936
chr1	76940029	76940264
chr1	77024193	77024643
chr1	77040101	77040929
chr1	77069597	77070146
chr1	77071609	77071932
chr1	77077372	77078605
chr1	77089781	77090497
chr1	77106967	77107493
chr1	77124555	77125537
chr1	77195006	77195354
chr1	77201958	77202220
chr1	77223036	77223583
chr1	77255212	77255619
chr1	77255638	77257099
chr1	77377479	77377864
chr1	77398627	77398953
chr1	77406628	77407599
chr1	77423381	77424039
chr1	77490469	77491038
chr1	77491705	77492018
chr1	77492859	77494451
chr1	77499047	77499509
chr1	77509486	77510607
chr1	77510645	77513287
chr1	77518199	77518427
chr1	77542360	77542823
chr1	77596497	77597574
chr1	77626420	77626805
chr1	77770028	77770534
chr1	77927289	77927567
chr1	77944280	77944550
chr1	77968891	77969284
chr1	77975304	77975608
chr1	78186031	78186552
chr1	78351684	78352028
chr1	78368132	78368623
chr1	78416128	78416457
chr1	78485204	78486066
chr1	78521732	78522225
chr1	78533358	78535337
chr1	78545475	78546156
chr1	78553961	78554332
chr1	78564288	78565500
chr1	78586954	78587907
chr1	78590225	78591422
chr1	78645754	78646316
chr1	78653680	78656231
chr1	78661264	78661585
chr1	78720962	78721476
chr1	78722323	78722916
chr1	78741659	78742758
chr1	78743868	78744139
chr1	78756709	78758540
chr1	78786238	78786872
chr1	78815832	78816905
chr1	78818766	78819159
chr1	78821836	78822084
chr1	78843041	78843434
chr1	78848171	78850075
chr1	78850286	78850627
chr1	78916074	78916806
chr1	78976642	78977018
chr1	79161812	79162072
chr1	79224982	79225505
chr1	79436287	79436944
chr1	79450393	79451217
chr1	79503276	79503876
chr1	79548245	79548509
chr1	79568448	79568733
chr1	79577223	79577571
chr1	79577611	79578642
chr1	79594962	79596120
chr1	79605396	79605862
chr1	79610960	79611469
chr1	79613288	79613515
chr1	79636675	79637168
chr1	79679579	79679903
chr1	79693623	79694523
chr1	79757942	79758626
chr1	79772331	79773072
chr1	79779021	79779319
chr1	79783132	79783452
chr1	79799324	79800537
chr1	79803328	79803902
chr1	79819499	79820726
chr1	79820859	79821491
chr1	79828817	79830188
chr1	79830231	79830540
chr1	79853128	79854153
chr1	79854280	79854700
chr1	79854745	79859454
chr1	79859781	79860124
chr1	79881727	79882005
chr1	79908300	79908743
chr1	79942975	79943222
chr1	79946222	79946587
chr1	79952410	79953385
chr1	79954521	79955099
chr1	79987108	79987727
chr1	80014598	80015877
chr1	80019857	80020429
chr1	80058219	80058553
chr1	80087484	80088634
chr1	80092949	80093298
chr1	80102786	80103236
chr1	80140091	80140593
chr1	80176786	80177085
chr1	80177615	80177990
chr1	80221182	80222579
chr1	80233299	80234839
chr1	80234970	80235688
chr1	80335677	80336135
chr1	80336394	80336940
chr1	80337064	80338001
chr1	80368437	80369176
chr1	80380848	80381111
chr1	80402202	80402457
chr1	80405018	80405598
chr1	80482848	80483538
chr1	80486662	80487185
chr1	80501374	80501719
chr1	80512422	80512757
chr1	80627121	80627650
chr1	80632981	80634974
chr1	80648483	80649429
chr1	80652216	80653797
chr1	80677903	80678257
chr1	80683430	80683684
chr1	80693987	80694479
chr1	80698973	80699972
chr1	80700218	80700551
chr1	80705055	80707766
chr1	80711959	80712185
chr1	80719197	80719592
chr1	80724608	80725360
chr1	80737902	80738265
chr1	80752422	80755746
chr1	80769158	80770136
chr1	80820298	80821529
chr1	80850266	80851959
chr1	81038948	81039346
chr1	81039545	81040141
chr1	81072532	81072808
chr1	81073648	81073962
chr1	81093739	81094098
chr1	81263082	81263460
chr1	81277064	81278313
chr1	81279588	81280060
chr1	81283559	81284117
chr1	81298234	81298622
chr1	81306724	81307045
chr1	81513187	81513568
chr1	81517176	81517938
chr1	81519384	81520124
chr1	81588316	81588653
chr1	81590137	81590675
chr1	81591152	81591444
chr1	81741120	81741624
chr1	81809057	81809409
chr1	81883463	81883959
chr1	81964021	81964772
chr1	82004970	82005286
chr1	82005311	82005641
chr1	82146624	82148119
chr1	82185922	82186719
chr1	82196305	82197075
chr1	82239546	82240395
chr1	82254081	82254422
chr1	82254926	82255278
chr1	82255383	82255622
chr1	82256435	82257001
chr1	82257843	82258134
chr1	82279086	82281803
chr1	82281922	82283758
chr1	82286294	82288699
chr1	82290659	82291104
chr1	82312605	82313951
chr1	82320730	82321632
chr1	82326055	82326390
chr1	82355290	82355919
chr1	82381442	82382112
chr1	82382234	82382935
chr1	82425719	82426226
chr1	82429941	82430277
chr1	82472360	82474885
chr1	82550971	82551314
chr1	82630859	82631756
chr1	82638161	82638657
chr1	82689423	82689947
chr1	82721127	82721865
chr1	82783798	82784767
chr1	82800238	82800565
chr1	82827695	82829154
chr1	82835601	82836881
chr1	82984422	82984726
chr1	83061388	83061701
chr1	83072767	83073107
chr1	83156091	83156510
chr1	83183791	83184108
chr1	83212820	83213082
chr1	83628076	83628794
chr1	83713597	83713934
chr1	83723759	83724175
chr1	83733098	83733322
chr1	83742615	83743070
chr1	83807808	83808220
chr1	83862742	83863080
chr1	83902421	83904435
chr1	83983922	83984532
chr1	84023304	84023615
chr1	84085835	84086165
chr1	84133280	84133563
chr1	84150403	84153183
chr1	84166909	84167139
chr1	84173147	84174206
chr1	84174337	84174794
chr1	84250080	84251109
chr1	84273971	84274993
chr1	84279403	84281697
chr1	84283415	84283876
chr1	84321953	84322292
chr1	84383155	84384967
chr1	84417369	84417688
chr1	84430069	84430511
chr1	84440035	84441007
chr1	84461038	84461957
chr1	84466834	84467337
chr1	84481621	84482092
chr1	84574091	84574467
chr1	84578270	84578787
chr1	84581666	84583442
chr1	84585776	84586341
chr1	84599926	84600275
chr1	84609571	84610184
chr1	84615516	84616093
chr1	84617062	84618601
chr1	84660883	84661727
chr1	84664227	84664918
chr1	84685881	84686132
chr1	84690706	84693448
chr1	84693634	84694186
chr1	84834634	84837311
chr1	84877701	84878716
chr1	84881786	84882080
chr1	84882493	84882815
chr1	84886655	84887050
chr1	84907063	84907376
chr1	84929939	84930617
chr1	84930922	84932696
chr1	84990351	84991984
chr1	85110783	85111887
chr1	85239815	85240752
chr1	85283142	85284859
chr1	85319612	85320246
chr1	87477818	87478626
chr1	87613080	87613424
chr1	87616629	87617599
chr1	87633034	87633433
chr1	87634875	87635162
chr1	87689551	87691496
chr1	87716340	87716596
chr1	87718831	87719210
chr1	87749892	87750576
chr1	87753909	87754287
chr1	87758429	87758845
chr1	87772252	87772571
chr1	87777835	87778102
chr1	87790690	87792675
chr1	87795454	87796388
chr1	87797645	87799509
chr1	87808119	87808545
chr1	87812318	87814882
chr1	87816012	87816383
chr1	87816483	87820082
chr1	87820171	87820361
chr1	87824125	87825894
chr1	87826149	87826447
chr1	87827612	87828032
chr1	87829719	87832756
chr1	87836599	87837191
chr1	87841432	87841877
chr1	87865518	87866912
chr1	87878562	87878997
chr1	87890356	87890665
chr1	87903742	87904898
chr1	87907963	87908901
chr1	87912378	87912680
chr1	87914779	87915112
chr1	87916394	87916703
chr1	87927866	87930325
chr1	87935090	87935645
chr1	87938307	87938731
chr1	87941624	87944454
chr1	87948329	87948646
[truncated: 74,166 more rows]
