# Supplementary material for: Atrx inactivation drives disease-defining phenotypes in glioma cells of origin through global epigenomic remodeling
Source: Nat Commun. 2018 Mar 13;9:1057. doi: 10.1038/s41467-018-03476-6 (PMC5849741; doi:10.1038/s41467-018-03476-6)
Supplement: Supplementary file 6 — Supplementary Data 3 [file 41467_2018_3476_MOESM6_ESM.xlsx]

## Sheet: Datafile3
Chromosome	Start	Stop
chr1	3661495	3661989
chr1	3757621	3758028
chr1	4561369	4562332
chr1	4758363	4758874
chr1	4775325	4776473
chr1	4797234	4798782
chr1	4846926	4848881
chr1	4916132	4917236
chr1	4959811	4961736
chr1	4972275	4972984
chr1	4973802	4974830
chr1	4975002	4975630
chr1	4977231	4978607
chr1	5005094	5006098
chr1	5007631	5011707
chr1	5012173	5015056
chr1	5023012	5023971
chr1	5045912	5046511
chr1	5060051	5060960
chr1	5072628	5073914
chr1	5210607	5211472
chr1	5218582	5219391
chr1	5222024	5223885
chr1	6203953	6205932
chr1	6372779	6373606
chr1	6396455	6396873
chr1	6473199	6474089
chr1	6856854	6857364
chr1	7000236	7000620
chr1	7077844	7080867
chr1	7094939	7095629
chr1	7127200	7127714
chr1	7127759	7130132
chr1	7384112	7384661
chr1	7384834	7385331
chr1	7385432	7386009
chr1	7386747	7389073
chr1	8113181	8113564
chr1	8880372	8880834
chr1	8938261	8938646
chr1	9238489	9239320
chr1	9531323	9531781
chr1	9534995	9536852
chr1	9537502	9538624
chr1	9538867	9539463
chr1	9553420	9557197
chr1	9559806	9560845
chr1	9563316	9563738
chr1	9566205	9566571
chr1	9597674	9598346
chr1	9600554	9601024
chr1	9601559	9602154
chr1	9611596	9612080
chr1	9617094	9618477
chr1	9618514	9619010
chr1	9619244	9622087
chr1	9639158	9639773
chr1	9648804	9649988
chr1	9686743	9687265
chr1	9689936	9691352
chr1	9735439	9736024
chr1	9737656	9738955
chr1	9787371	9789434
chr1	9806365	9806733
chr1	9933581	9934843
chr1	9997241	9997730
chr1	9998902	9999710
chr1	10004471	10004924
chr1	10027730	10028732
chr1	10029443	10030503
chr1	10221535	10221893
chr1	10221904	10223967
chr1	10467010	10467359
chr1	10467506	10468501
chr1	10468518	10468938
chr1	10478270	10478598
chr1	10980793	10981615
chr1	10983438	10984089
chr1	11080751	11081248
chr1	11647758	11648266
chr1	11738502	11739061
chr1	11990236	11991501
chr1	12006793	12007324
chr1	12012627	12013005
chr1	12015772	12016328
chr1	12045768	12046727
chr1	12281582	12282423
chr1	12282706	12283151
chr1	12387656	12389128
chr1	12566909	12567819
chr1	12590861	12591269
chr1	12630889	12631984
chr1	12632010	12632340
chr1	12707934	12708549
chr1	12719574	12720057
chr1	12761502	12761870
chr1	12785020	12786452
chr1	12801284	12801739
chr1	12823101	12823536
chr1	12825765	12827309
chr1	12854184	12854556
chr1	12895212	12895787
chr1	12980864	12983396
chr1	12994887	12995659
chr1	13032317	13032842
chr1	13042100	13042498
chr1	13124387	13124797
chr1	13141102	13141555
chr1	13160835	13161904
chr1	13258192	13258907
chr1	13361431	13365121
chr1	13415987	13417081
chr1	13490513	13490941
chr1	13521536	13522058
chr1	13578779	13580550
chr1	13597625	13599359
chr1	13604310	13605364
chr1	13648578	13649357
chr1	13649455	13651195
chr1	13672843	13673623
chr1	13677008	13677417
chr1	13696394	13696844
chr1	13761888	13762354
chr1	13774425	13775126
chr1	13779172	13780005
chr1	13781561	13782183
chr1	13850259	13852457
chr1	13860662	13861464
chr1	13893572	13893908
chr1	13912245	13912569
chr1	13924927	13927095
chr1	13927122	13927873
chr1	13989103	13989423
chr1	13990015	13993276
chr1	14007398	14007872
chr1	14087604	14088939
chr1	14097976	14100265
chr1	14119407	14119979
chr1	14121553	14122071
chr1	14129573	14130672
chr1	14140591	14140988
chr1	14169968	14172609
chr1	14182509	14183416
chr1	14186202	14186665
chr1	14186736	14187160
chr1	14187742	14190596
chr1	14193987	14194729
chr1	14207577	14212010
chr1	14234713	14235441
chr1	14275265	14276477
chr1	14281103	14283454
chr1	14297338	14301048
chr1	14302373	14303050
chr1	14326459	14326832
chr1	14454771	14455258
chr1	14502980	14504671
chr1	14560758	14561203
chr1	14616779	14617205
chr1	14617999	14618393
chr1	14625796	14626298
chr1	14633716	14634157
chr1	14669183	14670080
chr1	14719041	14719488
chr1	15781854	15782385
chr1	15795052	15796952
chr1	16081818	16082152
chr1	16083038	16083717
chr1	16093693	16096822
chr1	16101503	16102553
chr1	16112693	16113583
chr1	16119956	16120482
chr1	16169205	16169559
chr1	16176378	16176840
chr1	16202494	16203051
chr1	16252293	16252590
chr1	16262027	16262889
chr1	16506359	16506758
chr1	16508546	16510409
chr1	16530602	16531282
chr1	16536528	16537220
chr1	16607447	16609968
chr1	16646355	16647814
chr1	16654958	16656116
chr1	16677994	16679254
chr1	17647407	17647929
chr1	17828369	17829105
chr1	18096215	18096641
chr1	19195607	19196758
chr1	19431061	19432452
chr1	19572428	19572718
chr1	19766778	19768173
chr1	19839142	19840944
chr1	19917040	19918722
chr1	19971203	19971680
chr1	19979383	19979914
chr1	20047861	20049086
chr1	20059554	20060680
chr1	20106600	20108753
chr1	20165998	20167329
chr1	20180329	20180911
chr1	20292256	20293762
chr1	20296142	20296594
chr1	20544481	20544862
chr1	20667841	20668531
chr1	20690020	20690473
chr1	20739496	20740044
chr1	20810151	20810883
chr1	20834481	20836828
chr1	20836896	20837347
chr1	20856775	20858657
chr1	20858761	20859137
chr1	20867375	20867962
chr1	20879940	20882690
chr1	20883067	20883507
chr1	20889699	20890186
chr1	20890616	20891329
chr1	20893902	20894320
chr1	20894803	20901214
chr1	20902117	20902833
chr1	20923517	20924027
chr1	20925075	20925699
chr1	20929057	20929665
chr1	20932958	20933482
chr1	20940843	20942380
chr1	20974380	20975295
chr1	20985208	20986112
chr1	20992934	20993360
chr1	20998797	20999572
chr1	21004519	21005170
chr1	21041872	21043821
chr1	21064095	21064953
chr1	21068731	21069978
chr1	21074646	21075255
chr1	21079736	21080160
chr1	21091198	21091724
chr1	21151650	21152297
chr1	21156196	21156924
chr1	21208430	21209200
chr1	21215933	21216243
chr1	21261471	21261906
chr1	21286235	21286650
chr1	21401110	21402905
chr1	21424896	21425330
chr1	21438298	21438667
chr1	21451096	21451613
chr1	21489868	21490518
chr1	21583509	21584511
chr1	21606615	21607406
chr1	21720005	21720373
chr1	21750377	21751270
chr1	21791052	21791546
chr1	21793909	21796273
chr1	21819543	21820968
chr1	21828537	21829040
chr1	21891191	21891864
chr1	21950293	21952666
chr1	21957247	21957649
chr1	22256271	22257244
chr1	22258935	22259499
chr1	22562590	22563010
chr1	22647377	22647842
chr1	22812228	22813417
chr1	23068527	23069356
chr1	23175353	23175814
chr1	23209223	23210037
chr1	23221523	23222035
chr1	23254840	23255298
chr1	23262427	23264703
chr1	23293482	23294041
chr1	23327673	23329087
chr1	23389306	23390868
chr1	23497128	23498681
chr1	23513293	23513771
chr1	23757662	23758377
chr1	23768042	23772382
chr1	23799450	23800067
chr1	23833882	23834412
chr1	23841193	23842257
chr1	23853057	23853604
chr1	23927021	23927627
chr1	23928215	23929707
chr1	23933261	23933684
chr1	23938089	23938499
chr1	24011107	24011631
chr1	24011712	24012876
chr1	24080711	24081751
chr1	24092891	24093434
chr1	24106202	24107850
chr1	24141511	24142082
chr1	24143965	24144440
chr1	24218591	24219412
chr1	24232622	24234518
chr1	24236577	24238727
chr1	24251658	24252413
chr1	24309537	24309936
chr1	24385260	24385707
chr1	24459341	24459832
chr1	24558390	24559138
chr1	24593066	24593771
chr1	24593779	24594338
chr1	24684446	24686457
chr1	24773713	24774116
chr1	24958111	24958593
chr1	24995089	24995489
chr1	25065141	25066525
chr1	25090506	25090959
chr1	25114271	25114960
chr1	25142390	25142830
chr1	25162090	25162742
chr1	25164249	25164998
chr1	25222816	25223524
chr1	25237169	25237588
chr1	25285133	25286223
chr1	25338420	25338784
chr1	25476188	25476617
chr1	25531233	25531779
chr1	25561054	25561628
chr1	25567044	25567684
chr1	25687924	25688271
chr1	25688591	25689361
chr1	25750445	25751449
chr1	25753214	25754832
chr1	25760746	25761558
chr1	25780862	25781263
chr1	25835552	25836120
chr1	25878581	25879518
chr1	25880733	25883253
chr1	25883286	25890013
chr1	25933937	25935250
chr1	25941834	25942316
chr1	25948171	25950562
chr1	25950617	25951595
chr1	26051360	26052256
chr1	26052965	26054536
chr1	26286430	26286887
chr1	26339190	26340474
chr1	26967070	26967552
chr1	27907733	27908157
chr1	28103930	28105395
chr1	28912099	28912748
chr1	30117553	30118137
chr1	30641667	30642141
chr1	30757161	30757588
chr1	30835288	30835959
chr1	30928736	30931449
chr1	30977482	30978136
chr1	31004826	31007850
chr1	31090522	31091141
chr1	31158277	31160491
chr1	31210688	31211194
chr1	31290143	31290895
chr1	32229406	32229791
chr1	33079585	33080122
chr1	33098506	33100516
chr1	33161106	33161564
chr1	33251814	33252434
chr1	33271114	33272268
chr1	33440903	33441353
chr1	33551118	33553393
chr1	33567462	33567900
chr1	33578765	33579620
chr1	33587997	33588715
chr1	33593366	33593793
chr1	33647848	33648464
chr1	33655392	33656355
chr1	33703950	33704459
chr1	33726385	33727591
chr1	33741265	33741740
chr1	33776357	33777570
chr1	33790976	33791882
chr1	33813795	33814882
chr1	33869757	33872172
chr1	33963609	33965392
chr1	33989644	33990123
chr1	34021371	34021871
chr1	34023093	34023562
chr1	34023890	34024545
chr1	34061828	34063973
chr1	34067657	34069352
chr1	34100987	34101401
chr1	34102081	34102508
chr1	34102566	34103035
chr1	34116369	34116701
chr1	34117007	34118362
chr1	34160433	34161004
chr1	34176819	34177412
chr1	34177669	34178980
chr1	34196951	34198059
chr1	34206695	34208772
chr1	34221443	34221866
chr1	34222605	34225302
chr1	34239650	34240855
chr1	34241124	34241617
chr1	34246128	34246686
chr1	34246913	34247224
chr1	34292981	34293818
chr1	34355359	34356053
chr1	34360637	34361717
chr1	34383824	34384257
chr1	34444102	34444518
chr1	34444552	34445174
chr1	34456151	34457024
chr1	34458763	34459867
chr1	34466676	34467088
chr1	34490951	34492264
chr1	34495892	34497002
chr1	34516198	34516990
chr1	34519658	34520134
chr1	34636151	34636784
chr1	34640084	34641433
chr1	34658882	34659619
chr1	34699270	34699784
chr1	34713099	34713719
chr1	34720271	34724254
chr1	34732533	34732942
chr1	34734558	34736350
chr1	34737140	34737656
chr1	34745485	34745793
chr1	34746001	34748150
chr1	34752558	34754465
chr1	34757260	34757930
chr1	34776366	34777946
chr1	34795179	34795611
chr1	34898055	34900848
chr1	34906564	34907240
chr1	34923938	34924472
chr1	34950597	34951117
chr1	34953731	34954203
chr1	35442189	35442618
chr1	35445035	35445445
chr1	35472276	35473160
chr1	35524876	35527168
chr1	35535062	35535519
chr1	35783519	35783890
chr1	35863039	35863584
chr1	35867799	35868837
chr1	35896272	35896682
chr1	35926058	35927211
chr1	35936351	35936874
chr1	35951664	35952068
chr1	35979371	35979840
chr1	36060542	36060851
chr1	36065387	36066505
chr1	36086826	36087919
chr1	36121472	36122515
chr1	36124735	36125998
chr1	36152203	36152689
chr1	36191344	36191875
chr1	36300570	36301469
chr1	36309611	36310148
chr1	36311403	36312220
chr1	36313116	36313570
chr1	36320847	36321341
chr1	36360098	36360949
chr1	36364235	36367394
chr1	36380825	36381483
chr1	36424837	36426540
chr1	36435877	36436982
chr1	36501557	36502648
chr1	36519329	36519693
chr1	36527742	36529170
chr1	36549173	36549700
chr1	36567811	36571065
chr1	36585022	36586018
chr1	36603738	36604484
chr1	36612615	36615599
chr1	36645602	36646985
chr1	36652059	36653969
chr1	36659667	36662159
chr1	36663164	36664837
chr1	36671946	36673233
chr1	36684928	36686196
chr1	36693033	36694168
chr1	36703062	36703540
chr1	36704195	36705158
chr1	36729652	36730079
chr1	36740686	36741433
chr1	36747842	36748620
chr1	36765973	36767400
chr1	36783612	36784119
chr1	36794163	36794569
chr1	36801426	36801838
chr1	36841449	36842023
chr1	36917415	36917833
chr1	36918397	36919146
chr1	36949840	36950499
chr1	36975303	36976081
chr1	36976327	36979352
chr1	36994249	36994929
chr1	36995010	36997444
chr1	37005949	37007554
chr1	37051903	37052587
chr1	37053078	37054432
chr1	37085361	37086710
chr1	37117963	37118404
chr1	37179104	37179551
chr1	37217617	37217942
chr1	37222523	37223648
chr1	37275133	37275722
chr1	37276603	37277750
chr1	37289593	37290130
chr1	37305175	37305661
chr1	37307458	37307928
chr1	37327794	37328250
chr1	37356303	37357579
chr1	37373379	37374283
chr1	37389398	37390482
chr1	37403655	37405185
chr1	37407236	37408549
chr1	37476174	37476805
chr1	37485918	37487323
chr1	37568649	37570383
chr1	37597152	37598543
chr1	37621777	37622797
chr1	37641403	37642123
chr1	37642227	37643643
chr1	37692874	37693423
chr1	37695973	37696417
chr1	37710812	37711172
chr1	37776297	37777088
chr1	37921164	37922711
chr1	37923827	37924318
chr1	37928595	37929394
chr1	37946804	37947701
chr1	37979226	37980107
chr1	38013189	38014099
chr1	38016353	38016855
chr1	38053602	38054473
chr1	38054478	38055387
chr1	38185663	38187553
chr1	38242350	38242796
chr1	38254471	38257433
chr1	38259584	38260044
chr1	38278833	38279413
chr1	38281987	38282461
chr1	38309516	38309963
chr1	38349687	38350170
chr1	38363974	38366313
chr1	38390452	38391934
chr1	38458525	38459433
chr1	38467251	38467668
chr1	38493075	38493716
chr1	38506938	38508355
chr1	38684034	38684596
chr1	38814430	38815039
chr1	38856248	38856633
chr1	38891644	38893663
chr1	38899640	38900802
chr1	38904462	38906086
chr1	38933374	38934405
chr1	38949690	38950902
chr1	38954264	38955328
chr1	38965922	38966790
chr1	38968121	38968626
chr1	38993558	38993980
chr1	39043885	39045078
chr1	39057953	39058445
chr1	39067485	39068011
chr1	39080907	39082713
chr1	39127043	39127444
chr1	39136553	39136978
chr1	39142035	39144216
chr1	39249456	39250030
chr1	39250350	39251520
chr1	39253270	39253998
chr1	39274428	39274840
chr1	39374340	39375604
chr1	39424015	39425734
chr1	39444334	39444802
chr1	39449047	39449464
chr1	39474732	39475033
chr1	39500415	39501181
chr1	39534450	39536180
chr1	39539100	39539996
chr1	39556293	39556744
chr1	39584314	39584747
chr1	39586959	39587554
chr1	39592085	39593239
chr1	39597462	39597836
chr1	39624587	39625544
chr1	39632612	39634629
chr1	39655013	39656327
chr1	39702892	39703658
chr1	39707373	39708192
chr1	39742618	39743640
chr1	39757759	39759487
chr1	39767060	39767942
chr1	39770040	39771988
chr1	39790086	39790557
chr1	39792198	39793695
chr1	39797599	39798703
chr1	39802893	39804924
chr1	39805529	39805906
chr1	39806026	39807394
chr1	39814948	39815522
chr1	39815696	39817104
chr1	39817683	39820046
chr1	39822856	39823275
chr1	39823399	39823817
chr1	39826224	39828141
chr1	39828637	39832284
chr1	39861883	39863156
chr1	39870994	39871376
chr1	39883756	39884061
chr1	39893128	39893776
chr1	39894656	39896839
chr1	39924359	39924751
chr1	39926501	39927086
chr1	39927170	39927559
chr1	39934833	39935269
chr1	39956822	39962342
chr1	39963547	39964054
chr1	39968126	39968853
chr1	39972027	39973435
chr1	39975041	39975936
chr1	39977998	39978486
chr1	39979355	39981319
chr1	39987645	39988543
chr1	39989080	39990388
chr1	39991784	39994498
chr1	39994929	39995676
chr1	39995951	40007820
chr1	40009561	40010413
chr1	40012258	40012637
chr1	40014306	40014880
chr1	40014885	40015570
chr1	40015662	40016138
chr1	40017396	40017905
chr1	40021527	40022818
chr1	40026121	40027738
chr1	40028936	40030016
chr1	40030892	40031493
chr1	40031856	40032543
chr1	40033450	40035434
chr1	40035653	40036133
chr1	40036468	40038029
chr1	40039030	40040413
chr1	40082553	40083068
chr1	40090345	40091123
chr1	40142347	40143036
chr1	40173212	40175170
chr1	40195918	40197653
chr1	40237266	40238076
chr1	40272674	40273156
chr1	40322705	40323973
chr1	40375449	40375853
chr1	40414728	40415438
chr1	40435521	40436021
chr1	40436890	40437336
chr1	40601555	40601890
chr1	40854127	40854588
chr1	40874344	40875000
chr1	40881275	40882126
chr1	40901410	40901930
chr1	40935830	40936307
chr1	40944521	40944981
chr1	41058424	41058854
chr1	41083540	41085161
chr1	41197303	41197797
chr1	41209298	41210695
chr1	41214240	41216056
chr1	41244698	41245071
chr1	41321045	41321535
chr1	41327768	41328690
chr1	41331380	41331877
chr1	41418173	41418971
chr1	41422117	41422585
chr1	41436744	41437532
chr1	41446240	41448461
chr1	41484716	41485169
chr1	41612158	41613340
chr1	41661347	41663473
chr1	41708434	41710440
chr1	41867077	41867873
chr1	41944971	41945513
chr1	41954591	41955211
chr1	42152667	42153608
chr1	42154831	42155323
chr1	42202284	42202909
chr1	42286216	42288867
chr1	42295117	42295650
chr1	42300158	42301056
chr1	42310283	42311162
chr1	42314346	42315387
chr1	42408773	42409601
chr1	42546195	42546646
chr1	42571195	42571636
chr1	42581232	42581694
chr1	42589621	42590092
chr1	42594988	42598809
chr1	42685185	42687360
chr1	42693141	42693918
chr1	42704961	42705409
chr1	42724018	42725539
chr1	42734646	42735022
chr1	42740352	42744601
chr1	42744950	42745956
chr1	42746314	42754378
chr1	42757691	42759708
chr1	42760080	42762676
chr1	42767558	42769308
chr1	42769330	42772051
chr1	42775300	42775841
chr1	42907696	42908767
chr1	42977565	42978165
chr1	42980598	42981201
chr1	43009533	43010504
chr1	43122724	43123123
chr1	43148536	43150299
chr1	43154792	43156359
chr1	43167399	43167765
chr1	43192837	43194542
chr1	43196455	43197024
chr1	43198373	43198792
chr1	43219937	43221554
chr1	43307073	43307420
chr1	43316627	43317038
chr1	43321153	43321769
chr1	43342996	43343406
chr1	43344757	43345130
chr1	43356254	43356897
chr1	43362201	43362627
chr1	43372793	43373212
chr1	43373340	43375380
chr1	43390330	43390831
chr1	43393867	43395789
chr1	43414223	43415952
chr1	43417454	43418768
chr1	43452899	43454300
chr1	43460040	43460568
chr1	43483248	43483942
chr1	43501802	43504396
chr1	43524256	43525001
chr1	43531015	43532246
chr1	43554357	43555237
chr1	43559865	43561952
chr1	43587946	43588541
chr1	43634245	43634607
chr1	43639726	43641598
chr1	43647171	43648395
chr1	43670962	43671468
chr1	43672298	43673270
chr1	43690172	43690545
chr1	43692481	43692955
chr1	43709714	43710508
chr1	43744407	43745110
chr1	43750166	43750587
chr1	43750591	43756864
chr1	43772370	43773725
chr1	43786283	43788309
chr1	43794727	43795471
chr1	43830594	43831590
chr1	43878530	43878970
chr1	43880081	43880724
chr1	43883742	43885648
chr1	43989912	43991705
chr1	44158188	44159727
chr1	44175022	44177166
chr1	44204062	44206072
chr1	44551312	44552589
chr1	44608082	44610998
chr1	44641575	44642675
chr1	44648214	44649142
chr1	45077136	45077788
chr1	45077946	45080351
chr1	45147485	45148630
chr1	45370531	45371291
chr1	45512729	45513105
chr1	45558123	45560484
chr1	45632085	45632431
chr1	45684703	45685122
chr1	45729671	45730023
chr1	45851623	45853174
chr1	45894565	45894940
chr1	45982411	45982919
chr1	46123179	46124301
chr1	46132717	46133208
chr1	46400584	46400975
chr1	46420423	46421268
chr1	46451454	46451966
chr1	46475452	46476730
chr1	46855826	46856522
chr1	46886687	46887684
chr1	46906497	46907171
chr1	46909102	46912002
chr1	46971099	46971656
chr1	47027252	47027777
chr1	49888212	49888603
chr1	50826695	50827702
chr1	50953832	50955402
chr1	50958473	50958973
chr1	50983300	50985119
chr1	50985160	50986128
chr1	50996809	50997966
chr1	51019057	51019772
chr1	51091111	51091592
chr1	51132515	51133802
chr1	51146829	51147808
chr1	51150904	51152651
chr1	51152876	51154747
chr1	51168573	51169410
chr1	51171287	51172220
chr1	51272770	51274219
chr1	51329297	51330045
chr1	51346570	51348129
chr1	51371809	51373100
chr1	51390347	51391252
chr1	51400937	51401551
chr1	51404377	51404764
chr1	51515822	51516261
chr1	51534525	51536082
chr1	51587272	51587727
chr1	51653732	51654284
chr1	51664149	51664799
chr1	51672268	51672761
chr1	51673790	51675188
chr1	51693501	51693964
chr1	51701217	51701712
chr1	51727992	51728701
chr1	51746616	51747114
chr1	51776776	51777618
chr1	51800634	51801107
chr1	51902493	51903399
chr1	51909233	51909579
chr1	51935922	51936722
chr1	51952796	51953165
chr1	51965923	51966520
chr1	51969958	51970426
chr1	51971513	51973233
chr1	52025766	52027381
chr1	52033452	52034017
chr1	52052804	52055854
chr1	52060878	52061454
chr1	52095909	52096408
chr1	52099964	52100739
chr1	52136490	52137285
chr1	52142995	52143465
chr1	52169978	52171149
chr1	52175738	52176965
chr1	52273506	52274061
chr1	52288361	52290790
chr1	52324385	52324808
chr1	52336790	52337580
chr1	52358156	52358555
chr1	52359193	52359862
chr1	52445055	52445444
chr1	52449728	52450162
chr1	52555781	52556225
chr1	52556256	52558335
chr1	52635279	52635725
chr1	52653681	52655855
chr1	52687188	52688261
chr1	52704965	52705617
chr1	52733439	52733985
chr1	52769563	52771329
chr1	52774368	52776368
chr1	52782945	52784743
chr1	52805081	52805541
chr1	52814737	52815877
chr1	52820739	52821093
chr1	52850421	52850808
chr1	52873111	52875436
chr1	52877225	52878355
chr1	52901125	52902660
chr1	53008023	53008716
chr1	53008780	53009610
chr1	53013608	53014026
chr1	53072381	53073417
chr1	53089378	53089799
chr1	53094964	53095519
chr1	53117141	53117718
chr1	53133559	53133906
chr1	53136666	53137129
chr1	53246542	53246887
chr1	53247922	53248451
chr1	53281675	53282099
chr1	53338276	53339535
chr1	53353118	53354634
chr1	53369920	53371150
chr1	53409083	53409992
chr1	53479526	53480773
chr1	53753121	53753446
chr1	53769640	53771200
chr1	53772229	53773033
chr1	53796291	53798628
chr1	53840967	53842689
chr1	53870571	53871607
chr1	53875098	53875673
chr1	53876823	53877473
chr1	53880220	53881409
chr1	53885920	53886336
chr1	53996775	53997952
chr1	54095977	54096341
chr1	54250904	54252108
chr1	54307034	54307940
chr1	54412491	54412794
chr1	54412993	54414232
chr1	54434230	54434895
chr1	54438120	54438762
chr1	54495197	54496223
chr1	54541537	54542317
chr1	54613527	54615332
chr1	54635333	54635886
chr1	54640959	54643344
chr1	54696981	54697367
chr1	54703428	54704816
chr1	54704979	54705391
chr1	54722798	54723287
chr1	54763414	54763837
chr1	54765663	54766819
chr1	54767388	54767773
chr1	54771194	54773320
chr1	54791854	54792331
chr1	54797643	54798501
chr1	54822394	54823502
chr1	54827634	54828032
chr1	54848264	54848749
chr1	54883081	54884222
chr1	54889645	54890002
chr1	54953107	54953782
chr1	54979286	54979997
chr1	54982542	54983588
chr1	55081240	55081651
chr1	55081972	55085002
chr1	55108827	55110627
chr1	55144005	55146023
chr1	55187004	55189778
chr1	55191049	55191578
chr1	55192626	55193142
chr1	55216676	55220538
chr1	55225871	55226268
chr1	55230979	55231862
chr1	55236934	55237517
chr1	55248702	55249368
chr1	55249467	55250896
chr1	55258164	55259643
chr1	55261909	55263186
chr1	55272527	55272925
chr1	55277545	55279585
chr1	55279704	55284858
chr1	55293363	55295021
chr1	55354818	55355359
chr1	55420080	55420517
chr1	55439902	55440493
chr1	55461965	55464585
chr1	55494714	55495434
chr1	55510780	55511514
chr1	55545602	55547081
chr1	55561684	55562213
chr1	55562236	55563175
chr1	55580361	55581470
chr1	55585129	55586461
chr1	55644768	55645432
chr1	55674655	55676735
chr1	55688782	55690686
chr1	55710088	55710543
chr1	55715924	55717403
chr1	55722582	55723645
chr1	55782199	55782752
chr1	55793043	55793648
chr1	55798525	55799508
chr1	55812549	55812917
chr1	55863847	55864428
chr1	55895007	55895443
chr1	55905253	55906446
chr1	55930897	55932020
chr1	55947565	55948003
chr1	55962042	55962542
chr1	56040429	56041046
chr1	56783010	56783571
chr1	56839042	56839431
chr1	56881877	56882318
chr1	56889892	56890831
chr1	57022066	57022569
chr1	57022622	57023056
chr1	57027767	57031000
chr1	57033824	57034197
chr1	57048355	57048843
chr1	57157410	57158131
chr1	57177460	57177960
chr1	57231211	57231604
chr1	57258152	57258623
chr1	57262246	57262891
chr1	57268437	57268956
chr1	57271639	57272127
chr1	57275362	57276195
chr1	57280572	57282292
chr1	57323393	57324469
chr1	57326424	57326998
chr1	57390413	57391336
chr1	57395863	57396451
chr1	57400116	57400784
chr1	57434083	57435595
chr1	57443819	57446333
chr1	57457261	57458079
chr1	57462861	57464163
chr1	57485603	57487616
chr1	57493654	57494348
chr1	57497455	57497805
chr1	57625140	57625505
chr1	57690469	57691616
chr1	57808402	57809285
chr1	57830692	57833076
chr1	57833505	57834119
chr1	57839138	57839864
chr1	57846189	57847964
chr1	57906406	57907415
chr1	57908056	57908720
chr1	57915407	57915834
chr1	57918180	57920093
chr1	57928431	57928990
chr1	57930569	57930939
chr1	57941392	57942413
chr1	57946625	57947962
chr1	57977378	57977891
chr1	58006048	58006470
chr1	58026218	58027462
chr1	58052017	58053184
chr1	58085664	58088622
chr1	58169684	58170060
chr1	58213590	58213984
chr1	58353046	58353583
chr1	58361138	58361824
chr1	58448681	58451097
chr1	58479503	58481232
chr1	58485544	58486145
chr1	58501772	58502709
chr1	58561201	58562551
chr1	58564052	58564612
chr1	58619335	58619735
chr1	58642787	58643759
chr1	58670553	58670984
chr1	58699024	58699443
chr1	58709276	58710109
chr1	58766799	58767431
chr1	58767718	58771888
chr1	58826984	58827407
chr1	59029569	59031303
chr1	59066111	59066505
chr1	59094439	59094930
chr1	59176329	59177409
chr1	59219565	59220392
chr1	59293333	59295151
chr1	59296797	59297150
chr1	59304460	59305011
chr1	59314547	59314876
chr1	59365853	59366453
chr1	59372213	59372511
chr1	59373394	59373999
chr1	59382431	59383170
chr1	59383826	59384596
chr1	59389928	59390327
chr1	59456909	59458361
chr1	59471082	59472302
chr1	59478994	59481319
chr1	59490819	59491689
chr1	59494535	59495140
chr1	59515751	59516225
chr1	59538070	59540608
chr1	59540693	59541110
chr1	59541118	59543114
chr1	59544486	59545103
chr1	59565243	59565801
chr1	59571880	59574283
chr1	59580213	59582490
chr1	59591705	59592658
chr1	59598291	59598902
chr1	59610182	59611205
chr1	59611226	59611611
chr1	59641434	59641948
chr1	59666628	59667312
chr1	59680151	59680615
chr1	59682180	59682901
chr1	59726667	59728363
chr1	59741154	59742096
chr1	59776742	59777225
chr1	59782066	59783158
chr1	59787500	59788223
chr1	59818968	59822668
chr1	59822962	59824018
chr1	59844740	59847675
chr1	59848587	59849170
chr1	59850552	59851062
chr1	59851252	59853218
chr1	59890242	59891040
chr1	59943653	59944745
chr1	59968918	59971092
chr1	60065382	60066202
chr1	60099503	60100369
chr1	60154201	60156047
chr1	60236152	60236583
chr1	60236679	60238326
chr1	60399739	60401414
chr1	60417723	60418338
chr1	60461695	60462092
chr1	60465470	60467655
chr1	60467802	60468513
chr1	60473352	60474198
chr1	60485793	60486162
chr1	60621906	60624562
chr1	60647507	60647922
chr1	60653575	60654266
chr1	60668912	60669303
chr1	60725051	60725481
chr1	60821832	60822395
chr1	60850622	60851156
chr1	60907458	60908735
chr1	60917316	60918007
chr1	60925106	60925687
chr1	61111964	61112598
chr1	61156370	61157404
chr1	61180327	61180972
chr1	61195991	61196469
chr1	61203081	61203724
chr1	61236135	61236809
chr1	61237223	61238920
chr1	61253942	61256738
chr1	61259893	61261002
chr1	61290009	61292474
chr1	61293075	61294109
chr1	61314234	61314817
chr1	61353717	61354100
chr1	61354682	61355545
chr1	61358368	61361234
chr1	61365986	61368294
chr1	61433557	61434434
chr1	61571462	61571916
chr1	61576413	61577505
chr1	61577525	61579086
chr1	61599069	61599753
chr1	61667502	61667979
chr1	61684798	61686590
chr1	61700959	61701413
chr1	61802255	61802766
chr1	61817664	61818241
chr1	61826442	61826967
chr1	61838012	61838484
chr1	61897751	61898259
chr1	61958835	61960588
chr1	61971534	61972016
chr1	61972149	61972622
chr1	61974437	61975359
chr1	62221359	62222506
chr1	62228081	62228972
chr1	62262340	62263046
chr1	62280576	62280970
chr1	62290679	62291573
chr1	62360802	62361260
chr1	62380498	62381258
chr1	62424956	62425336
chr1	62439039	62440176
chr1	62457544	62459066
chr1	62613559	62614377
chr1	62620238	62620528
chr1	62625291	62626510
chr1	62628878	62629822
chr1	62644159	62645261
chr1	62676209	62677129
chr1	62684855	62685434
chr1	62710494	62712926
chr1	62728673	62729869
chr1	62743254	62744123
chr1	62747447	62748256
chr1	62749077	62751138
chr1	62752566	62754579
chr1	62764448	62764968
chr1	62766716	62767328
chr1	62769055	62769668
chr1	62789154	62791233
chr1	62795760	62796743
chr1	62797767	62798673
chr1	62799363	62800262
chr1	62821270	62821772
chr1	62829395	62831221
chr1	62832746	62833376
chr1	62840870	62842297
chr1	62866650	62867108
chr1	62872745	62873066
chr1	62897915	62898419
chr1	62907172	62908129
chr1	62927244	62927926
chr1	62949536	62950018
chr1	62975955	62976557
chr1	62979450	62982078
chr1	62996618	62997401
chr1	62997445	62998791
chr1	63010792	63011372
chr1	63013483	63013942
chr1	63032838	63033424
chr1	63157319	63157829
chr1	63159273	63162691
chr1	63175385	63175732
chr1	63222539	63224247
chr1	63227543	63228156
chr1	63228826	63229654
chr1	63237354	63238016
chr1	63492015	63493174
chr1	63505515	63506156
chr1	63519942	63520455
chr1	63661176	63661635
chr1	63674773	63675090
chr1	63704525	63705012
chr1	63706103	63706533
chr1	63715102	63715839
chr1	63752057	63753109
chr1	63776502	63777632
chr1	63809462	63811570
chr1	63811632	63813338
chr1	63821344	63821742
chr1	63865871	63868636
chr1	63874656	63875848
chr1	63898057	63898889
chr1	63901403	63901727
chr1	63904283	63904947
chr1	63913213	63913884
chr1	63922060	63922688
chr1	63948924	63949374
chr1	63975437	63976846
chr1	63978716	63980557
chr1	63980643	63982521
chr1	63984082	63984661
chr1	64040264	64042034
chr1	64044956	64047499
chr1	64065078	64065871
chr1	64066814	64068352
chr1	64081270	64083630
chr1	64100062	64100550
chr1	64107697	64108024
chr1	64112964	64114076
chr1	64134286	64135680
chr1	64143454	64143906
chr1	64148761	64149317
chr1	64161891	64162560
chr1	64163421	64164030
chr1	64164371	64169993
chr1	64180070	64181713
chr1	64184543	64184931
chr1	64187488	64187855
chr1	64188516	64191475
chr1	64220060	64220872
chr1	64234790	64235477
chr1	64235572	64238500
chr1	64239366	64240003
chr1	64241541	64244308
chr1	64244329	64246398
chr1	64246479	64248312
chr1	64249155	64249641
chr1	64249879	64250528
chr1	64266381	64268100
chr1	64270302	64270749
chr1	64272566	64273086
chr1	64302050	64303054
chr1	64304499	64305430
chr1	64323971	64325787
chr1	64330661	64332041
chr1	64341551	64343008
chr1	64347962	64353380
chr1	64354272	64354917
chr1	64392732	64393216
chr1	64407750	64409485
chr1	64413154	64414121
chr1	64455336	64456873
chr1	64465044	64465589
chr1	64491668	64493578
chr1	64494493	64495145
chr1	64528543	64529088
chr1	64535044	64535892
chr1	64568462	64569067
chr1	64578352	64580967
chr1	64581385	64581880
chr1	64583734	64585002
chr1	64663032	64664728
chr1	64677889	64678780
chr1	64678899	64679359
chr1	64701303	64702558
chr1	64736656	64738378
chr1	64756399	64756895
chr1	64782435	64785688
chr1	64803829	64804462
chr1	64837700	64839296
chr1	64841417	64842691
chr1	64851714	64852276
chr1	64885499	64886692
chr1	64890326	64891969
chr1	64894660	64895243
chr1	64898877	64899291
chr1	64899408	64901729
chr1	64949266	64949830
chr1	64963033	64964217
chr1	64965190	64965925
chr1	65002680	65003883
chr1	65021862	65022425
chr1	65049358	65050237
chr1	65056700	65057164
chr1	65158520	65160555
chr1	65218092	65218606
chr1	65220627	65221287
chr1	65224223	65226879
chr1	65232057	65233911
chr1	65234002	65234442
chr1	66151872	66152249
chr1	66160105	66160488
chr1	66218555	66219590
chr1	66221071	66223803
chr1	66223948	66225312
chr1	66233280	66234340
chr1	66240928	66242607
chr1	66257662	66258744
chr1	66267934	66268478
chr1	66272197	66275538
chr1	66295533	66296427
chr1	66296607	66296995
chr1	66298047	66299270
chr1	66325442	66326678
chr1	66355377	66356160
chr1	66366615	66369362
chr1	66369533	66371321
chr1	66371396	66372126
chr1	66394886	66395531
chr1	66406283	66406823
chr1	66409692	66410477
chr1	66415208	66415665
chr1	66415879	66416360
chr1	66416623	66417669
chr1	66417690	66419053
chr1	66432896	66434221
chr1	66434972	66436053
chr1	66441257	66442879
chr1	66514246	66515157
chr1	66541839	66542259
chr1	66616172	66616887
chr1	66663726	66664326
chr1	66684387	66685684
chr1	66690278	66690778
chr1	66696473	66697466
chr1	66701071	66702728
chr1	66735884	66736537
chr1	66738528	66740090
chr1	66747017	66747841
chr1	66824317	66825165
chr1	66862415	66864825
chr1	66866806	66867543
chr1	66902658	66903090
chr1	66907960	66910320
chr1	66917963	66919069
chr1	66942281	66943199
chr1	66987395	66988003
chr1	67007002	67007993
chr1	67039317	67039776
chr1	67084805	67085875
chr1	67096250	67096932
chr1	67107959	67108447
chr1	67264809	67265583
chr1	67403803	67404566
chr1	67406270	67406864
chr1	67412181	67413628
chr1	67443825	67445284
chr1	67483340	67483827
chr1	67690242	67690643
chr1	67841601	67842036
chr1	67849005	67850283
chr1	68014232	68014833
chr1	68092432	68094706
chr1	68188942	68189654
chr1	68225072	68225610
chr1	68394510	68395056
chr1	68395493	68396190
chr1	68620398	68621153
chr1	68723020	68723425
chr1	68919131	68920842
chr1	68920930	68921803
chr1	69001861	69002671
chr1	69003987	69004417
chr1	69007370	69009005
chr1	69011112	69011556
chr1	69019778	69021052
chr1	69071348	69072109
chr1	69151037	69155505
chr1	69157486	69158134
chr1	69165098	69165542
chr1	69170502	69170922
chr1	69185296	69185834
chr1	69203429	69205107
chr1	69288114	69288871
chr1	69499333	69500005
chr1	69503151	69503624
chr1	69504810	69505926
chr1	69520139	69520619
chr1	69554565	69555054
chr1	69637723	69638545
chr1	69656055	69656509
chr1	69730507	69735098
chr1	69735358	69736027
chr1	69836815	69837513
chr1	69848004	69848354
chr1	69875456	69876068
chr1	70113642	70114389
chr1	70212374	70212860
chr1	70222468	70222864
chr1	70312303	70313078
chr1	70316693	70317121
chr1	70426505	70427271
chr1	70476895	70477386
chr1	70488670	70489230
chr1	70519524	70519904
chr1	70521729	70522774
chr1	70570019	70570457
chr1	70772051	70772632
chr1	70899960	70900402
chr1	71043984	71044447
chr1	71083483	71083988
chr1	71148303	71150338
chr1	71313063	71313428
chr1	71320358	71320918
chr1	71336079	71336532
chr1	71388635	71389154
chr1	71523417	71523731
chr1	71578244	71578684
chr1	71586694	71587830
chr1	71603001	71604337
chr1	71660932	71662079
chr1	71698986	71700867
chr1	71720109	71720637
chr1	71726613	71727492
chr1	71747999	71748336
chr1	71810232	71810763
chr1	71942634	71943946
chr1	71944148	71944718
chr1	71944766	71945223
chr1	72018092	72018989
chr1	72061107	72061530
chr1	72079980	72080623
chr1	72115440	72116193
chr1	72170179	72170637
chr1	72188319	72189054
chr1	72233857	72234537
chr1	72257910	72259687
chr1	72260894	72262137
chr1	72266520	72266978
chr1	72272251	72274069
chr1	72279182	72279563
chr1	72282734	72283814
chr1	72290071	72291901
chr1	72300782	72303807
chr1	72330394	72331148
chr1	72352948	72354811
chr1	72360184	72360712
chr1	72411135	72412146
chr1	72425963	72427611
chr1	72429507	72430736
chr1	72460173	72461680
chr1	72485802	72486247
chr1	72499198	72500131
chr1	72511609	72512782
chr1	72515490	72516004
chr1	72536635	72537339
chr1	72583172	72584420
chr1	72604987	72606033
chr1	72629171	72630487
chr1	72639799	72640512
chr1	72718849	72719251
chr1	72757301	72758729
chr1	72763537	72764095
chr1	72765339	72768142
chr1	72779233	72779598
chr1	72785357	72787184
chr1	72792299	72793922
chr1	72796381	72796877
chr1	72796971	72798862
chr1	72819431	72820329
chr1	72850389	72851058
chr1	72859846	72860878
chr1	72861590	72862162
chr1	72869810	72875108
chr1	72876318	72877584
chr1	72877675	72880790
chr1	72881234	72882349
chr1	72885100	72885782
chr1	72885804	72886855
chr1	72900397	72900957
chr1	72901195	72902035
chr1	72905252	72905978
chr1	72912272	72913172
chr1	72913947	72914334
chr1	72917146	72923327
chr1	72924321	72924986
chr1	72934155	72935108
chr1	72961131	72962466
chr1	72976296	72977985
chr1	72982877	72984072
chr1	72992793	72993346
chr1	72998306	72998867
chr1	73009677	73010670
chr1	73015655	73016164
chr1	73016902	73017972
chr1	73050807	73052145
chr1	73052204	73053268
chr1	73070233	73070603
chr1	73106696	73107395
chr1	73131181	73132292
chr1	73141971	73142330
chr1	73162931	73163699
chr1	73167414	73167907
chr1	73186230	73186752
chr1	73186927	73187931
chr1	73199663	73200798
chr1	73208851	73209277
chr1	73213802	73214626
chr1	73214694	73217675
chr1	73288782	73289269
chr1	73307855	73308346
chr1	73311569	73312108
chr1	73316692	73319995
chr1	73320750	73321615
chr1	73334762	73335270
chr1	73408326	73408992
chr1	73409832	73411327
chr1	73451850	73452519
chr1	73453718	73454879
chr1	73464648	73465395
chr1	73494347	73494736
chr1	73560323	73560985
chr1	73572390	73572800
chr1	73582241	73582774
chr1	73584591	73586149
chr1	73594314	73594982
chr1	73617410	73618267
chr1	73664877	73665629
chr1	73676829	73677388
chr1	73686224	73691380
chr1	73703879	73704292
chr1	73718445	73719442
chr1	73719489	73720979
chr1	73768184	73769164
chr1	73771277	73772588
chr1	73783542	73784091
chr1	73790054	73791792
chr1	73817024	73818009
chr1	73829380	73829899
chr1	73829948	73830588
chr1	73833557	73835102
chr1	73843934	73844394
chr1	73866719	73867804
chr1	73870619	73871963
chr1	73872535	73873623
chr1	73875200	73876296
chr1	73896294	73898235
chr1	73899962	73900304
chr1	73908724	73910012
chr1	73910645	73911664
chr1	73948071	73948570
chr1	73948877	73949616
chr1	73988597	73989344
chr1	73989756	73992229
chr1	74000998	74002395
chr1	74008291	74010917
chr1	74025676	74026407
chr1	74042846	74043206
chr1	74045035	74045629
chr1	74073924	74074632
chr1	74077335	74077978
chr1	74123915	74124296
chr1	74141028	74141675
chr1	74144731	74146037
chr1	74150012	74151073
chr1	74157306	74158887
chr1	74165542	74166350
chr1	74168239	74168798
chr1	74171663	74172185
chr1	74214440	74215119
chr1	74229625	74229945
chr1	74282632	74284035
chr1	74330586	74332145
chr1	74333738	74334251
chr1	74339159	74340040
chr1	74341261	74343490
chr1	74345516	74346049
chr1	74350352	74350816
chr1	74357946	74358362
chr1	74359815	74360631
chr1	74363630	74364519
chr1	74378429	74380196
chr1	74386655	74387539
chr1	74404094	74404446
chr1	74408314	74408849
chr1	74432944	74434131
chr1	74437075	74439321
chr1	74443246	74445184
chr1	74465717	74466088
chr1	74499170	74499606
chr1	74551914	74553528
chr1	74584570	74586077
chr1	74588394	74591550
chr1	74633546	74635070
chr1	74647588	74648228
chr1	74707837	74708824
chr1	74750742	74751176
chr1	74797153	74797653
chr1	74819661	74820146
chr1	74822083	74822845
chr1	74831067	74831401
chr1	74843812	74844560
chr1	74849495	74850072
chr1	74854420	74855123
chr1	74863040	74864043
chr1	74871267	74871832
chr1	74901066	74901774
chr1	74904562	74905359
chr1	74927356	74927749
chr1	74940086	74940459
chr1	74941522	74941974
chr1	74981876	74982485
chr1	75011076	75011465
chr1	75120832	75122042
chr1	75138069	75140056
chr1	75164788	75165887
chr1	75175901	75177289
chr1	75188083	75189193
chr1	75206991	75207756
chr1	75211330	75212019
chr1	75215610	75216023
chr1	75231068	75231612
chr1	75232651	75233702
chr1	75244532	75245496
chr1	75247943	75248582
chr1	75250754	75251226
chr1	75259406	75259931
chr1	75313392	75314900
chr1	75366886	75367326
chr1	75378352	75379093
chr1	75395119	75395879
chr1	75396111	75397329
chr1	75432142	75432799
chr1	75444160	75444609
chr1	75448423	75448999
chr1	75455594	75456522
chr1	75470500	75471082
chr1	75473802	75474357
chr1	75475012	75476426
chr1	75484278	75484710
chr1	75502049	75503539
chr1	75517517	75518596
chr1	75542657	75543588
chr1	75555805	75556696
chr1	75557447	75559254
chr1	75559556	75560198
chr1	75649014	75649661
chr1	75649877	75651002
chr1	75677469	75678226
chr1	75678497	75678895
chr1	75689288	75690525
chr1	75701168	75701949
chr1	75782869	75783734
chr1	75794519	75794904
chr1	75794921	75795757
chr1	75800965	75801519
chr1	75922071	75923079
chr1	75932473	75933659
chr1	76024733	76026386
chr1	76027314	76028431
chr1	76035343	76036742
chr1	76071890	76073171
chr1	76209089	76209528
chr1	76242248	76243510
chr1	76279470	76280576
chr1	76429942	76430413
chr1	76487262	76488107
chr1	76531531	76533252
chr1	76547346	76547922
chr1	76633314	76635007
chr1	76637421	76638717
chr1	76638725	76640165
chr1	76642438	76642923
chr1	76701944	76702492
chr1	76863060	76863634
chr1	76938773	76940492
chr1	77024165	77025068
chr1	77039964	77041065
chr1	77069388	77070535
chr1	77071531	77072232
chr1	77077275	77078630
chr1	77081562	77082081
chr1	77089683	77090827
chr1	77098752	77099427
chr1	77106416	77107833
chr1	77123497	77125879
chr1	77194982	77195389
chr1	77201812	77202209
chr1	77209967	77210454
chr1	77222942	77223616
chr1	77244698	77245187
chr1	77255259	77257327
chr1	77367478	77368016
chr1	77374041	77374722
chr1	77377447	77377972
chr1	77406138	77407739
chr1	77423282	77424161
chr1	77425508	77426569
chr1	77437475	77438871
chr1	77457958	77458833
chr1	77490233	77491304
chr1	77492794	77494711
chr1	77498935	77499255
chr1	77509401	77513479
chr1	77528693	77529133
chr1	77542315	77542765
chr1	77585959	77586331
chr1	77596376	77597427
chr1	77843060	77843496
chr1	77968849	77969361
chr1	78351478	78352300
chr1	78363505	78363959
chr1	78367873	78368867
chr1	78484725	78486255
chr1	78521718	78522286
chr1	78533331	78535326
chr1	78544620	78545179
chr1	78545220	78546454
chr1	78547155	78547688
chr1	78553969	78554343
chr1	78559795	78560216
chr1	78561893	78562324
chr1	78563517	78564001
chr1	78564132	78565770
chr1	78586086	78588463
chr1	78588807	78589345
chr1	78589481	78592101
chr1	78594983	78595720
chr1	78643325	78644428
chr1	78645251	78646778
chr1	78652824	78656391
chr1	78657048	78658382
chr1	78660851	78661363
chr1	78662398	78662946
chr1	78720958	78721676
chr1	78722152	78722970
chr1	78723251	78723749
chr1	78741099	78742818
chr1	78756410	78758594
chr1	78786195	78786925
chr1	78815554	78817231
chr1	78817251	78817674
chr1	78817936	78819086
chr1	78842368	78843469
chr1	78847967	78850169
chr1	78856598	78857001
chr1	78860341	78860883
chr1	78915535	78915923
chr1	78915935	78916929
chr1	78968723	78969346
chr1	78976448	78977034
chr1	79053284	79053779
chr1	79224801	79225667
chr1	79313748	79314227
chr1	79436206	79437117
chr1	79448675	79449621
chr1	79450338	79451620
chr1	79503403	79504146
chr1	79548189	79548622
chr1	79568435	79568743
chr1	79577297	79578719
chr1	79594924	79596123
chr1	79605381	79605870
chr1	79610963	79611491
chr1	79636587	79637182
chr1	79652350	79652809
chr1	79679470	79679990
chr1	79693513	79694652
chr1	79757441	79758770
chr1	79772272	79773043
chr1	79783083	79783510
chr1	79799151	79800606
chr1	79803215	79804301
chr1	79819183	79822165
chr1	79824702	79825222
chr1	79828688	79830488
chr1	79834583	79835618
chr1	79852784	79859979
chr1	79871266	79871686
chr1	79881616	79882073
chr1	79908240	79908784
chr1	79914225	79914777
chr1	79928842	79929374
chr1	79942917	79943619
chr1	79946190	79946699
chr1	79952310	79953527
chr1	79954283	79955338
chr1	80014601	80016102
chr1	80018408	80018873
chr1	80019795	80020766
chr1	80029102	80029708
chr1	80029957	80030560
chr1	80030974	80031397
chr1	80058193	80058924
chr1	80087534	80088529
chr1	80092842	80093414
chr1	80102687	80103340
chr1	80112406	80112866
chr1	80140112	80140596
chr1	80174636	80174979
chr1	80176692	80177207
chr1	80177469	80178117
chr1	80217642	80218087
chr1	80220742	80222837
chr1	80231857	80235938
chr1	80235969	80236610
chr1	80248460	80248841
chr1	80335591	80338236
chr1	80368241	80369071
chr1	80404971	80405760
chr1	80479973	80480473
chr1	80482476	80484107
chr1	80486643	80487254
chr1	80538119	80538490
chr1	80627039	80627688
chr1	80633036	80634953
chr1	80648229	80649778
chr1	80651706	80652103
chr1	80652319	80653568
chr1	80698667	80699928
chr1	80700216	80700645
chr1	80703357	80703832
chr1	80704729	80708038
chr1	80719190	80719667
chr1	80724564	80725510
chr1	80727027	80727563
chr1	80752305	80755825
chr1	80769084	80770149
chr1	80820315	80821610
chr1	80850539	80852041
chr1	80856889	80857363
chr1	81038886	81039392
chr1	81039466	81040390
chr1	81073385	81074080
chr1	81093647	81094309
chr1	81095613	81096076
chr1	81216337	81217039
chr1	81228522	81229072
chr1	81263085	81263593
chr1	81276783	81278505
chr1	81283484	81284202
chr1	81306700	81306990
chr1	81513130	81513634
chr1	81517252	81517992
chr1	81518898	81520052
chr1	81589836	81591161
chr1	81740842	81741820
chr1	81809008	81809432
chr1	81883388	81883993
chr1	81963602	81965452
chr1	82004628	82005964
chr1	82007487	82007974
chr1	82091843	82092468
chr1	82126089	82127084
chr1	82146501	82148442
chr1	82185828	82186906
chr1	82195914	82197520
chr1	82218014	82218436
chr1	82239380	82241031
chr1	82243912	82244589
chr1	82254004	82254535
chr1	82254952	82255492
chr1	82256460	82257102
chr1	82258759	82259271
chr1	82278831	82284303
chr1	82284362	82284829
chr1	82284854	82286144
chr1	82286165	82288890
chr1	82290384	82291155
chr1	82312455	82314136
chr1	82320425	82321845
chr1	82325634	82326801
chr1	82354565	82356481
chr1	82357333	82357840
chr1	82361930	82362521
chr1	82371280	82371771
chr1	82378507	82378906
chr1	82380602	82383255
chr1	82425438	82426227
chr1	82429762	82430391
chr1	82472154	82475075
chr1	82550937	82551377
chr1	82630853	82631866
chr1	82689511	82689912
chr1	82720881	82722275
chr1	82783794	82784878
chr1	82800293	82800596
chr1	82804880	82805737
chr1	82827346	82829375
chr1	82835417	82836942
chr1	83072594	83073084
chr1	83156083	83156623
chr1	83627955	83628992
chr1	83698225	83698664
chr1	83713563	83714011
chr1	83723780	83724188
chr1	83733002	83733411
chr1	83742510	83743089
chr1	83745506	83746029
chr1	83807748	83808169
chr1	83902327	83904494
chr1	83983954	83984685
chr1	84023237	84023895
chr1	84085706	84086591
chr1	84133257	84133577
chr1	84150041	84153343
chr1	84166584	84167212
chr1	84173164	84174884
chr1	84175029	84175481
chr1	84218532	84218927
chr1	84250025	84251455
chr1	84273942	84275012
chr1	84277779	84278509
chr1	84279134	84281796
chr1	84283128	84283869
chr1	84321508	84322303
chr1	84368334	84368833
chr1	84382509	84385051
chr1	84414615	84417081
chr1	84419304	84420026
chr1	84430076	84430539
chr1	84439540	84441444
chr1	84460864	84462061
chr1	84466729	84467453
chr1	84481224	84482214
chr1	84482614	84483115
chr1	84519918	84520341
chr1	84532349	84533384
chr1	84534723	84535397
chr1	84546010	84546429
chr1	84553417	84554192
chr1	84557151	84557480
chr1	84578332	84578802
chr1	84581466	84583703
chr1	84584023	84584386
chr1	84585760	84586633
chr1	84592494	84592994
chr1	84609370	84610526
chr1	84612736	84613173
chr1	84615427	84616280
chr1	84617062	84618974
chr1	84643369	84643761
chr1	84660486	84662265
chr1	84663983	84665061
chr1	84690376	84693347
chr1	84693355	84694235
chr1	84834137	84837283
chr1	84877642	84878510
chr1	84929967	84933021
chr1	87616682	87617373
chr1	87632999	87633498
chr1	87689637	87691732
chr1	87716286	87716593
chr1	87718505	87719499
chr1	87721591	87721915
chr1	87749779	87751044
chr1	87753890	87754429
chr1	87758321	87758950
chr1	87777789	87778236
chr1	87790453	87793474
chr1	87793510	87796587
chr1	87797728	87799666
chr1	87807381	87808780
chr1	87810286	87811002
chr1	87812247	87815296
chr1	87815766	87821062
chr1	87823435	87823948
chr1	87824007	87826888
chr1	87827091	87828099
chr1	87829178	87831278
chr1	87831454	87832670
chr1	87836604	87837371
chr1	87841224	87841891
chr1	87865189	87867039
chr1	87870990	87871451
chr1	87878387	87879229
chr1	87883038	87883547
chr1	87883674	87884228
chr1	87884325	87884852
chr1	87890302	87890710
chr1	87903309	87905436
chr1	87907559	87907850
chr1	87907925	87908823
chr1	87916412	87916830
chr1	87925855	87926424
chr1	87926895	87931732
chr1	87934969	87937184
chr1	87938103	87939074
chr1	87940797	87945237
chr1	87945244	87946206
chr1	87946498	87947036
chr1	87947045	87947691
chr1	87948110	87953223
chr1	87954723	87955257
chr1	87955360	87956569
chr1	87958582	87959495
chr1	87960522	87962302
chr1	88050728	88051764
chr1	88075354	88075863
[truncated: 71,725 more rows]
