# Supplementary material for: Atrx inactivation drives disease-defining phenotypes in glioma cells of origin through global epigenomic remodeling
Source: Nat Commun. 2018 Mar 13;9:1057. doi: 10.1038/s41467-018-03476-6 (PMC5849741; doi:10.1038/s41467-018-03476-6)
Supplement: Supplementary file 7 — Supplementary Data 4 [file 41467_2018_3476_MOESM7_ESM.xlsx]

## Sheet: Datafile4
Chromosome	Start	Stop
chr1	6794368	6795741
chr1	7000046	7000846
chr1	11647465	11648600
chr1	11785466	11785985
chr1	12015574	12016373
chr1	12045695	12046734
chr1	12083013	12084200
chr1	12630792	12632000
chr1	14098002	14099580
chr1	14208545	14209794
chr1	14281602	14283200
chr1	14560603	14561136
chr1	14729697	14730950
chr1	15673420	15673998
chr1	16202202	16203010
chr1	16294602	16295741
chr1	17134902	17136350
chr1	19766983	19767594
chr1	20106374	20108450
chr1	20602418	20603384
chr1	21041802	21044000
chr1	21424602	21425750
chr1	22493908	22494947
chr1	23327652	23329042
chr1	23770085	23770888
chr1	23852878	23853543
chr1	23903244	23904800
chr1	24080967	24082100
chr1	24236849	24238453
chr1	24251529	24252151
chr1	24255698	24256418
chr1	25560918	25561924
chr1	33099007	33100185
chr1	33271307	33272035
chr1	34116702	34118406
chr1	34246432	34247310
chr1	34776402	34777932
chr1	35525652	35527100
chr1	35534815	35535513
chr1	35661702	35663000
chr1	35709702	35710850
chr1	35783212	35783875
chr1	35863277	35864119
chr1	35867977	35868638
chr1	36121271	36122508
chr1	36365917	36367250
chr1	36436141	36436864
chr1	36528488	36529250
chr1	36671665	36672385
chr1	36685167	36685895
chr1	36729402	36730244
chr1	36740713	36741800
chr1	37403918	37405100
chr1	37407459	37408700
chr1	37568202	37570192
chr1	38349405	38350550
chr1	38364252	38366000
chr1	38449452	38450484
chr1	38507244	38508342
chr1	38899827	38900900
chr1	39057748	39058483
chr1	39067213	39067839
chr1	39142660	39144041
chr1	39250382	39251541
chr1	39397304	39398160
chr1	39444178	39445019
chr1	39707202	39708499
chr1	39830683	39831881
chr1	39895002	39896524
chr1	39957208	39957879
chr1	39998379	40000400
chr1	40003826	40005650
chr1	40196277	40197650
chr1	40737552	40739150
chr1	40825040	40825900
chr1	40853802	40854501
chr1	40881125	40882100
chr1	40901154	40902350
chr1	40944197	40945181
chr1	41058141	41058766
chr1	41209128	41209707
chr1	41866963	41867543
chr1	42286602	42287825
chr1	42685215	42686619
chr1	42971502	42972239
chr1	43009302	43011050
chr1	43122428	43123132
chr1	43273028	43273400
chr1	43356101	43356906
chr1	43560812	43561555
chr1	43640181	43641350
chr1	44098872	44099414
chr1	44121152	44122250
chr1	46078891	46079900
chr1	50826854	50827471
chr1	50921952	50923100
chr1	52202989	52203900
chr1	52769352	52770800
chr1	52774302	52775910
chr1	53116752	53118158
chr1	53870657	53871333
chr1	53885667	53886800
chr1	54072486	54073452
chr1	54412967	54413738
chr1	54797578	54798475
chr1	55280610	55281650
chr1	55281849	55282641
chr1	55295895	55296550
chr1	55439731	55440800
chr1	55689816	55690648
chr1	55716228	55717566
chr1	56873591	56874950
chr1	57281049	57282350
chr1	57830561	57832940
chr1	57918466	57919279
chr1	58769777	58770800
chr1	59094327	59095400
chr1	59479477	59480900
chr1	59580596	59581850
chr1	59641152	59641913
chr1	59679874	59681000
chr1	60099235	60100700
chr1	60724452	60725651
chr1	60907452	60908750
chr1	61255106	61255833
chr1	61354498	61355310
chr1	61358802	61360400
chr1	61577573	61578800
chr1	61959102	61960400
chr1	62262175	62262864
chr1	62749302	62750750
chr1	62789644	62790921
chr1	62830197	62830881
chr1	63705967	63706553
chr1	64040352	64041650
chr1	64113154	64114400
chr1	64189002	64190600
chr1	64492144	64493450
chr1	66218376	66219500
chr1	66683502	66685700
chr1	66917653	66918947
chr1	68394252	68395058
chr1	69007302	69008891
chr1	70879640	70880264
chr1	71586903	71587850
chr1	72353352	72354257
chr1	72429965	72430617
chr1	72460105	72461450
chr1	73584863	73586000
chr1	73719728	73720429
chr1	73871299	73871784
chr1	73990601	73991402
chr1	74025429	74026220
chr1	74150282	74150940
chr1	74157644	74158499
chr1	74341725	74342659
chr1	74359692	74360687
chr1	74408209	74409200
chr1	74432652	74434400
chr1	74443636	74444750
chr1	74584905	74586144
chr1	74708472	74709200
chr1	74806002	74807150
chr1	74830604	74831473
chr1	74843776	74844402
chr1	75138402	75140021
chr1	75164652	75166047
chr1	75176341	75177239
chr1	75473502	75474312
chr1	75542221	75543767
chr1	75555702	75556814
chr1	75649910	75650816
chr1	76633490	76634750
chr1	76638976	76639662
chr1	76938992	76940070
chr1	77124252	77125555
chr1	77255725	77257250
chr1	78586764	78588200
chr1	78741702	78742502
chr1	79757846	79758548
chr1	79854763	79855850
chr1	80221002	80222450
chr1	80335602	80337753
chr1	80648202	80649350
chr1	80652615	80653850
chr1	80850687	80851363
chr1	81297086	81297750
chr1	81512875	81513580
chr1	81519253	81520137
chr1	81883167	81883942
chr1	81963852	81964598
chr1	82381647	82382746
chr1	82429576	82430302
chr1	82630781	82631900
chr1	82827733	82829449
chr1	84150102	84151037
chr1	84439968	84440514
chr1	84984523	84985550
chr1	84986652	84987950
chr1	84988455	84990204
chr1	85071840	85072527
chr1	85076046	85077113
chr1	85077252	85078625
chr1	85080852	85085667
chr1	85086547	85088300
chr1	85089211	85090388
chr1	85092702	85094620
chr1	85095256	85095989
chr1	85097802	85098601
chr1	85099025	85100031
chr1	85101215	85103024
chr1	85108457	85109840
chr1	85110342	85111644
chr1	85143836	85145145
chr1	85150031	85150696
chr1	85161702	85162740
chr1	85181715	85182677
chr1	85182787	85183407
chr1	85227144	85228159
chr1	85231237	85232899
chr1	85239712	85240316
chr1	85240902	85241882
chr1	85243088	85243832
chr1	85245305	85247685
chr1	85247704	85248075
chr1	85248372	85249667
chr1	85251155	85252104
chr1	85252494	85255661
chr1	85258002	85259315
chr1	85259377	85260026
chr1	85260072	85260550
chr1	85261568	85263135
chr1	85263168	85264100
chr1	85264180	85264795
chr1	85266142	85266938
chr1	85268952	85270097
chr1	85270409	85271353
chr1	85272810	85273140
chr1	85274083	85275800
chr1	85276369	85277806
chr1	85277990	85278208
chr1	85278788	85279850
chr1	85280260	85281785
chr1	85282326	85283750
chr1	85283952	85285195
chr1	85291351	85292296
chr1	85295502	85297246
chr1	85300812	85301902
chr1	85305606	85306295
chr1	85307356	85308354
chr1	85314323	85314910
chr1	85316907	85317654
chr1	85319547	85320709
chr1	85321302	85322750
chr1	85323225	85324400
chr1	85326237	85326592
chr1	85328802	85329746
chr1	85329919	85331300
chr1	85336306	85337450
chr1	85338538	85340130
chr1	85341656	85342333
chr1	87377073	87378800
chr1	87391195	87391812
chr1	87395221	87396265
chr1	87477127	87477471
chr1	87479780	87480200
chr1	87480288	87481787
chr1	87482569	87483131
chr1	87483613	87486520
chr1	87489159	87491177
chr1	87491262	87494173
chr1	87494506	87495551
chr1	87495552	87496306
chr1	87497490	87498350
chr1	87501011	87501499
chr1	87501946	87502850
chr1	87510755	87511418
chr1	87511486	87512772
chr1	87513964	87514598
chr1	87520777	87524718
chr1	87949338	87951050
chr1	88110467	88111512
chr1	88190689	88191339
chr1	88330152	88332364
chr1	88407252	88408059
chr1	88494852	88496000
chr1	88898652	88900550
chr1	88932082	88932654
chr1	89083347	89083919
chr1	89110552	89111232
chr1	89169842	89171150
chr1	89189080	89190200
chr1	89406408	89407703
chr1	89652644	89653220
chr1	89825952	89827250
chr1	90030102	90031700
chr1	90116783	90117824
chr1	90119059	90121850
chr1	90152624	90153500
chr1	90183773	90185000
chr1	90185947	90187392
chr1	90197345	90199090
chr1	90253642	90254718
chr1	90519760	90520916
chr1	90603852	90605036
chr1	90641547	90642650
chr1	90734962	90737750
chr1	90820498	90821729
chr1	90833643	90834305
chr1	91032102	91034750
chr1	91068156	91068800
chr1	91413975	91414739
chr1	92100136	92101250
chr1	92101413	92102222
chr1	92128602	92129925
chr1	92186801	92188400
chr1	92371366	92372516
chr1	92401028	92402750
chr1	92484552	92485385
chr1	92802702	92803287
chr1	92822202	92822948
chr1	92863891	92864495
chr1	92894931	92896041
chr1	93209513	93210650
chr1	93243222	93243949
chr1	93419952	93421250
chr1	93436624	93437900
chr1	93497017	93498200
chr1	93651284	93652106
chr1	93770893	93771858
chr1	93858465	93859120
chr1	93874784	93875912
chr1	93926795	93927950
chr1	93953250	93954143
chr1	93996289	93998000
chr1	94026552	94027850
chr1	94333368	94335049
chr1	94531152	94532600
chr1	94593341	94594073
chr1	94641102	94642214
chr1	94791252	94792071
chr1	94803592	94804218
chr1	95011413	95012450
chr1	95070725	95071850
chr1	95106412	95107748
chr1	95201823	95202704
chr1	95895457	95896146
chr1	95923763	95924554
chr1	96400042	96401277
chr1	97115196	97116280
chr1	99739634	99740764
chr1	100246468	100247122
chr1	100486081	100486850
chr1	103674756	103675700
chr1	105149236	105149981
chr1	106882452	106883233
chr1	107142552	107143825
chr1	107511968	107512534
chr1	108407818	108408912
chr1	108613384	108614114
chr1	109138602	109139328
chr1	109519975	109520773
chr1	114276254	114277250
chr1	118666452	118667222
chr1	120850762	120852200
chr1	121225283	121226600
chr1	121429739	121430900
chr1	121775747	121776549
chr1	121795925	121796692
chr1	122116902	122118350
chr1	122141833	122142632
chr1	122499023	122499637
chr1	122649704	122650331
chr1	122713893	122714900
chr1	123296378	123297250
chr1	123463696	123465354
chr1	125928876	125930150
chr1	127565202	127566087
chr1	127920813	127921448
chr1	128228250	128229650
chr1	128238087	128238805
chr1	128761602	128763200
chr1	128889555	128890700
chr1	128999802	129001838
chr1	129310793	129311900
chr1	129355168	129356021
chr1	129557202	129558749
chr1	130441917	130443151
chr1	130448581	130449490
chr1	130457352	130458819
chr1	130685802	130687386
chr1	131293885	131294713
chr1	132404360	132404933
chr1	133369602	133371200
chr1	133554254	133555400
chr1	133877918	133878639
chr1	133904171	133904852
chr1	134017423	134018256
chr1	134096822	134098250
chr1	134252141	134252717
chr1	134252747	134253200
chr1	134271604	134272278
chr1	134422114	134422823
chr1	134454252	134455550
chr1	134623914	134624518
chr1	134755029	134755994
chr1	134776106	134778302
chr1	134831224	134832350
chr1	134921350	134922771
chr1	134935787	134936507
chr1	134965002	134966123
chr1	134967852	134969300
chr1	135075067	135076250
chr1	135077900	135078500
chr1	135164810	135165448
chr1	135249702	135250557
chr1	135320264	135321322
chr1	135330544	135331262
chr1	135388302	135390200
chr1	135445239	135445848
chr1	135492887	135493563
chr1	135557302	135558223
chr1	135697877	135698300
chr1	135792645	135793303
chr1	135804233	135806300
chr1	135812202	135812980
chr1	135957385	135958700
chr1	135958732	135960342
chr1	135967610	135969050
chr1	135975102	135976036
chr1	135989202	135989898
chr1	135992387	135994100
chr1	135995352	135996491
chr1	136047852	136048985
chr1	136101552	136102588
chr1	136351302	136352750
chr1	137045386	137045974
chr1	137055466	137056669
chr1	137059002	137059845
chr1	137066052	137066888
chr1	137264550	137265769
chr1	137409771	137410414
chr1	137411591	137412650
chr1	137459782	137461100
chr1	137461329	137462166
chr1	137540202	137541440
chr1	137556354	137556856
chr1	137561806	137563058
chr1	137566602	137567371
chr1	137615652	137616455
chr1	137630357	137631727
chr1	137637102	137638507
chr1	137662185	137663600
chr1	137743377	137743955
chr1	137747154	137747944
chr1	137825698	137827219
chr1	137840961	137841812
chr1	137903952	137905400
chr1	137947803	137948900
chr1	137972361	137973064
chr1	138066252	138067550
chr1	138109027	138110150
chr1	138110962	138112082
chr1	138156252	138157195
chr1	138258977	138260000
chr1	138277302	138278409
chr1	138351980	138353696
chr1	138421265	138421824
chr1	138447202	138448400
chr1	138845248	138845936
chr1	139151202	139152500
chr1	139226802	139227665
chr1	139274932	139275539
chr1	139664364	139665102
chr1	139862352	139864100
chr1	140222937	140223674
chr1	140396371	140397176
chr1	140464749	140465958
chr1	140473044	140474300
chr1	140648676	140649232
chr1	140696652	140697408
chr1	140946486	140946897
chr1	141233202	141234650
chr1	145764301	145765700
chr1	146095636	146096332
chr1	150547002	150548191
chr1	151802877	151803605
chr1	152382693	152384085
chr1	153014154	153015800
chr1	153190411	153190850
chr1	153478726	153479495
chr1	153500054	153501500
chr1	153736752	153738350
chr1	153831395	153831950
chr1	154011987	154013600
chr1	154233252	154233969
chr1	154406952	154408400
chr1	154487348	154488135
chr1	154612902	154614500
chr1	154749973	154751243
chr1	154751357	154752036
chr1	154801490	154802778
chr1	154845157	154845926
chr1	154884430	154885700
chr1	154906445	154907145
chr1	154939082	154939727
chr1	155482223	155483137
chr1	155593547	155594215
chr1	156003402	156004112
chr1	156004132	156004786
chr1	156049340	156050600
chr1	156169667	156170496
chr1	156938815	156940400
chr1	156969374	156970135
chr1	157056872	157057994
chr1	157080552	157082421
chr1	157128997	157129400
chr1	157140125	157140977
chr1	157274343	157275500
chr1	157296930	157297446
chr1	157542552	157543307
chr1	157545269	157546400
chr1	157659412	157660170
chr1	158171502	158172226
chr1	158358102	158359700
chr1	158648358	158649441
chr1	158711060	158711806
chr1	158927782	158928540
chr1	159431342	159432500
chr1	159436962	159438306
chr1	160196502	160197782
chr1	160393655	160394505
chr1	160419102	160420770
chr1	161093004	161094050
chr1	161524010	161525150
chr1	161590602	161591803
chr1	161690815	161691491
chr1	161702802	161704367
chr1	161713618	161714308
chr1	161831202	161831939
chr1	161974046	161975280
chr1	162114435	162115400
chr1	162785502	162787100
chr1	163155327	163155800
chr1	163199272	163200350
chr1	163203971	163204520
chr1	163929692	163931147
chr1	164011498	164012750
chr1	164243287	164244460
chr1	164289114	164289786
chr1	164573555	164574800
chr1	164788497	164789750
chr1	164832294	164832800
chr1	165000425	165000932
chr1	165144962	165146150
chr1	165210403	165211216
chr1	165333102	165334700
chr1	165570188	165571223
chr1	166205202	166206514
chr1	166506632	166507850
chr1	166744104	166745322
chr1	166828452	166830050
chr1	166918664	166919520
chr1	167123652	167125400
chr1	167211102	167212917
chr1	167389816	167390584
chr1	167513286	167514074
chr1	167588423	167589157
chr1	167710241	167711181
chr1	167985852	167986990
chr1	168183555	168185106
chr1	168213044	168213740
chr1	168234059	168235504
chr1	168815877	168816535
chr1	168870518	168871250
chr1	168894357	168895400
chr1	169169518	169171100
chr1	169299585	169300850
chr1	169537922	169538977
chr1	169590357	169592000
chr1	169711452	169713050
chr1	169747644	169748553
chr1	170220852	170222327
chr1	170403527	170404137
chr1	171677383	171678569
chr1	171858163	171858983
chr1	172145109	172146226
chr1	172185423	172186132
chr1	172222244	172223450
chr1	172389579	172390342
chr1	172432752	172433755
chr1	172434216	172434972
chr1	172442344	172443250
chr1	172543101	172544150
chr1	172562248	172563350
chr1	172742603	172743800
chr1	172831315	172832204
chr1	172922465	172923171
chr1	172926608	172927700
chr1	173080405	173081450
chr1	173187059	173187696
chr1	173192230	173193628
chr1	173224583	173225424
chr1	173469915	173472157
chr1	173475262	173478142
chr1	173480802	173482250
chr1	173497817	173499500
chr1	174062114	174063200
chr1	174272202	174273359
chr1	175265900	175267039
chr1	175273833	175274527
chr1	175297599	175298600
chr1	175307358	175308094
chr1	176524752	176525547
chr1	177319359	177320112
chr1	179080002	179081600
chr1	179503189	179504078
chr1	179630202	179631600
chr1	180287502	180289100
chr1	180335912	180337240
chr1	180460302	180461109
chr1	180750805	180751661
chr1	180941966	180942803
chr1	180971480	180972398
chr1	180990692	180992500
chr1	181090452	181091600
chr1	181091704	181092465
chr1	181575510	181576700
chr1	181596863	181599435
chr1	181639152	181640300
chr1	181664728	181665350
chr1	181789002	181790150
chr1	181951772	181952714
chr1	182320213	182321750
chr1	182323351	182324300
chr1	182337102	182338459
chr1	182388252	182389249
chr1	182480667	182481950
chr1	182498352	182500202
chr1	182904102	182905061
chr1	183077756	183078950
chr1	183323229	183324312
chr1	183376117	183377600
chr1	183396400	183397550
chr1	183415147	183415801
chr1	183482948	183483650
chr1	183546053	183547100
chr1	183948702	183950930
chr1	184016718	184017800
chr1	184019554	184020409
chr1	184045570	184046708
chr1	184391772	184392360
chr1	184405037	184406044
chr1	184469147	184469909
chr1	184504046	184505001
chr1	184542682	184543700
chr1	184612756	184613534
chr1	184693450	184695301
chr1	184889802	184890652
chr1	185480769	185481371
chr1	185606952	185608400
chr1	185826225	185827100
chr1	186272202	186273737
chr1	186675908	186677872
chr1	186789402	186790160
chr1	186823002	186824665
chr1	186922592	186923260
chr1	187017264	187018119
chr1	187028023	187028739
chr1	187155599	187156749
chr1	187262652	187263496
chr1	187265206	187266520
chr1	187278187	187279850
chr1	187316952	187318378
chr1	187441844	187442404
chr1	187792806	187793523
chr1	188073984	188075150
chr1	188429421	188430426
chr1	188451237	188452250
chr1	188464826	188465398
chr1	188528641	188530247
chr1	188572599	188574007
chr1	189038502	189040139
chr1	189124076	189125311
chr1	189271623	189272900
chr1	189473436	189474094
chr1	189508169	189509373
chr1	189736538	189737273
chr1	189797952	189798903
chr1	189941726	189943081
chr1	190157635	190158766
chr1	190657533	190658714
chr1	190850486	190851631
chr1	191019994	191020700
chr1	191330952	191331715
chr1	191555122	191556650
chr1	191751102	191752441
chr1	191796650	191797700
chr1	191841855	191843136
chr1	191869302	191870104
chr1	191993944	191995550
chr1	192505197	192507289
chr1	192548524	192549243
chr1	192655413	192656124
chr1	192767957	192768656
chr1	192886256	192887600
chr1	192949458	192950414
chr1	193292373	193293800
chr1	193318810	193319600
chr1	193541202	193542765
chr1	193632102	193633850
chr1	193641416	193642313
chr1	193702076	193702823
chr1	193788492	193789392
chr1	193815654	193816850
chr1	194014104	194015366
chr1	194289617	194290772
chr1	194552847	194553542
chr1	194615055	194616200
chr1	194773579	194774408
chr1	194826600	194827646
chr1	194861202	194862950
chr1	194915609	194916605
chr1	195003975	195005150
chr1	195103902	195105500
chr1	195141867	195144350
chr1	195202697	195203709
chr1	195401858	195402572
chr1	195524794	195525511
chr1	195775505	195777050
chr1	195845300	195846350
chr1	195986502	195987714
chr1	196052352	196053800
chr1	196122840	196123997
chr1	196414002	196415741
chr1	196445281	196446804
chr1	196455161	196456319
chr1	196587252	196588062
chr1	196634052	196635350
chr10	3012558	3013122
chr10	3111381	3112244
chr10	3702886	3703796
chr10	5035310	5037171
chr10	5313683	5314814
chr10	5636560	5637050
chr10	6349302	6349954
chr10	6457955	6458515
chr10	6650392	6651034
chr10	6838625	6839150
chr10	6848936	6850250
chr10	6930890	6932300
chr10	7297574	7298600
chr10	7324726	7325391
chr10	7445828	7447260
chr10	7456642	7457400
chr10	7779626	7780550
chr10	7782944	7784450
chr10	8468983	8469718
chr10	8521260	8522000
chr10	8693523	8694190
chr10	8811702	8812581
chr10	9396461	9397465
chr10	9576313	9577051
chr10	10470792	10471708
chr10	10604354	10605282
chr10	10702302	10703014
chr10	10748817	10749950
chr10	11594964	11596028
chr10	11953775	11954750
chr10	12272502	12273950
chr10	12557096	12557750
chr10	12586761	12587347
chr10	12631417	12632600
chr10	12806757	12807800
chr10	12870705	12871988
chr10	13166202	13167500
chr10	13447002	13447937
chr10	13588002	13589600
chr10	13636537	13637600
chr10	14041055	14041688
chr10	14052800	14053529
chr10	14479523	14480450
chr10	17198052	17199415
chr10	17590083	17590850
chr10	17702670	17703504
chr10	18086047	18087350
chr10	18123435	18124086
chr10	18127040	18128270
chr10	18177252	18178894
chr10	18523894	18524542
chr10	18536004	18537286
chr10	18630544	18631191
chr10	18673090	18674300
chr10	18734617	18735461
chr10	18763424	18764199
chr10	18905325	18906493
chr10	19029736	19030774
chr10	19116468	19117079
chr10	19431702	19432569
chr10	19792651	19793830
chr10	19844652	19845506
chr10	19868652	19869505
chr10	19922251	19923421
chr10	19946266	19947350
chr10	20009802	20010572
chr10	20124978	20125688
chr10	20389017	20389777
chr10	20443159	20443797
chr10	20444378	20445500
chr10	20783808	20784451
chr10	21325044	21325850
chr10	21372448	21373100
chr10	21504688	21505700
chr10	21602802	21604400
chr10	21642890	21644315
chr10	21650287	21651143
chr10	21777930	21779294
chr10	21867949	21870050
chr10	21877875	21878470
chr10	22378002	22379450
chr10	22434088	22435250
chr10	23205336	23206550
chr10	23261281	23262229
chr10	23330757	23331572
chr10	23394779	23395470
chr10	23406402	23407700
chr10	23531502	23533211
chr10	23764902	23765629
chr10	23947453	23949267
chr10	23955038	23956534
chr10	24031452	24032244
chr10	24129402	24130550
chr10	24164617	24165429
chr10	24344656	24345630
chr10	24350537	24351350
chr10	24450784	24451440
chr10	24988002	24989150
chr10	25509702	25511144
chr10	25839122	25840400
chr10	26269459	26270600
chr10	26414549	26415800
chr10	26575942	26576606
chr10	26609968	26610837
chr10	27187761	27188742
chr10	27401039	27401669
chr10	27600281	27601190
chr10	27646755	27647894
chr10	27662202	27662949
chr10	28306002	28306952
chr10	28617719	28619000
chr10	29058229	29058885
chr10	29617378	29618594
chr10	30863536	30864650
chr10	31532106	31532937
chr10	33456752	33457554
chr10	36890037	36891069
chr10	37088639	37089270
chr10	37411498	37412226
chr10	38077302	38078600
chr10	38272752	38274525
chr10	38786352	38787201
chr10	38946852	38948125
chr10	38986045	38988048
chr10	39108702	39110136
chr10	39221596	39222585
chr10	39224557	39225301
chr10	40349188	40350095
chr10	40662213	40662822
chr10	40662852	40663715
chr10	40790700	40792550
chr10	41008376	41009450
chr10	41195652	41197956
chr10	41238445	41240000
chr10	41607277	41607950
chr10	41970710	41972000
chr10	42065702	42067368
chr10	42130152	42131587
chr10	42481396	42482114
chr10	42583883	42584794
chr10	42677753	42678559
chr10	42874468	42876050
chr10	42893932	42895400
chr10	42900076	42901550
chr10	42999097	43000522
chr10	43031168	43031600
chr10	43246752	43248200
chr10	43471475	43472742
chr10	43497402	43498209
chr10	43673352	43674073
chr10	43790627	43791272
chr10	43896854	43897588
chr10	44104824	44105900
chr10	44593002	44594600
chr10	44606753	44607764
chr10	44720027	44721059
chr10	44822780	44823913
chr10	51117984	51118701
chr10	51588812	51590300
chr10	51680985	51682250
chr10	51850289	51850962
chr10	52478052	52479027
chr10	52499202	52500931
chr10	53238162	53239100
chr10	53256852	53258300
chr10	54607810	54608742
chr10	56331252	56332700
chr10	56612475	56614100
chr10	57154152	57155832
chr10	57156882	57159050
chr10	57160452	57163742
chr10	57561267	57562097
chr10	57686954	57687501
chr10	57688383	57688850
chr10	57690765	57691278
chr10	57800502	57802100
chr10	58090452	58090738
chr10	58126390	58127055
chr10	58138060	58139150
chr10	58412052	58413650
chr10	58746249	58746938
chr10	58771452	58772411
chr10	58797257	58798282
chr10	58932902	58934000
chr10	59352850	59353835
chr10	59357206	59357973
chr10	59378502	59379795
chr10	59413746	59415595
chr10	59420649	59421624
chr10	59441301	59442511
chr10	59569179	59569739
chr10	59613784	59614521
chr10	59654057	59655500
chr10	59655702	59657467
chr10	59665197	59666600
chr10	59675018	59676500
chr10	59681202	59682650
chr10	59707452	59708600
chr10	59739852	59741161
chr10	59807202	59808116
chr10	59813286	59815402
chr10	59832615	59833210
chr10	59868810	59869413
chr10	60159487	60160550
chr10	60215136	60215827
chr10	60242172	60242849
chr10	60293820	60294533
chr10	60297330	60298138
chr10	60531241	60531931
chr10	60534740	60535437
chr10	60543252	60543800
chr10	60608352	60610831
chr10	60674237	60675200
chr10	60738287	60739400
chr10	60747699	60748377
chr10	60842590	60843934
chr10	60913752	60915885
chr10	60996852	60997957
chr10	61038252	61039790
chr10	61245222	61247003
chr10	61301210	61302314
chr10	61382052	61384400
chr10	61756589	61757262
chr10	61883565	61884195
chr10	62012630	62013350
chr10	62149452	62150703
chr10	62485372	62487750
chr10	62917452	62919200
chr10	63145188	63146204
chr10	63154452	63155600
chr10	66339825	66340700
chr10	66481264	66482450
chr10	66515834	66516580
chr10	66592043	66592890
chr10	66854952	66856100
chr10	66932760	66933950
chr10	67096919	67097932
chr10	67192374	67192779
chr10	68769682	68770565
chr10	68788865	68789562
chr10	68836002	68837159
chr10	68962602	68963585
chr10	69056780	69058100
chr10	69243852	69244988
chr10	69350815	69352100
chr10	69557429	69558541
chr10	69560920	69562100
chr10	69707202	69708950
chr10	69759209	69760212
chr10	69781002	69782047
chr10	69842429	69843800
chr10	69982602	69983958
chr10	69994752	69995381
chr10	70111289	70112501
chr10	70149502	70150277
chr10	70179402	70181125
chr10	70269214	70270550
chr10	70520802	70522028
chr10	70735476	70736265
chr10	73016975	73018400
chr10	73760202	73761260
chr10	74554065	74554829
chr10	74560763	74561535
chr10	75020823	75021732
chr10	75048697	75049312
chr10	75109847	75111050
chr10	75167219	75168205
chr10	75182735	75183336
chr10	75226690	75227827
chr10	75235753	75236915
chr10	75260543	75261658
chr10	75290052	75292250
chr10	75414268	75414995
chr10	75700114	75701300
chr10	75715920	75717200
chr10	75993743	75994993
chr10	76085683	76086401
chr10	76197430	76198061
chr10	76613504	76614450
chr10	76627977	76629050
chr10	76692551	76693250
chr10	76706052	76707200
chr10	76767252	76768550
chr10	76805384	76806299
chr10	76815846	76816805
chr10	76978134	76979300
chr10	77029137	77029820
chr10	77090026	77090889
chr10	77096835	77098400
chr10	77567052	77567965
chr10	77627058	77627450
chr10	77632002	77633265
chr10	77698936	77699963
chr10	77741536	77742265
chr10	77760296	77761700
chr10	77875276	77875999
chr10	77888023	77889050
chr10	77900555	77901458
chr10	78037243	78037959
chr10	79111865	79112821
chr10	79208930	79209553
chr10	79243039	79243657
chr10	79274652	79275387
chr10	79297178	79298189
chr10	79346204	79346744
chr10	79370667	79372355
chr10	79389321	79390250
chr10	79396693	79398050
chr10	79458800	79460517
chr10	79516401	79517142
chr10	79603752	79605274
chr10	79610652	79612518
chr10	79619147	79619899
chr10	79726902	79728350
chr10	79782702	79784000
chr10	79861736	79862648
chr10	79869693	79870364
chr10	79896007	79897119
chr10	80023752	80025068
chr10	80052791	80053981
chr10	80065002	80066600
chr10	80084439	80085549
chr10	80138352	80140186
chr10	80164900	80165597
chr10	80204619	80205270
chr10	80217879	80218550
chr10	80390865	80393415
chr10	80399006	80399657
chr10	80450530	80451231
chr10	80477342	80477952
chr10	80522530	80523800
chr10	80568181	80569550
chr10	80630721	80631500
chr10	80637491	80640200
chr10	80654652	80656100
chr10	80707002	80707692
chr10	80728752	80730350
chr10	80748102	80748877
chr10	80852254	80853200
chr10	80879052	80880502
chr10	80897907	80898557
chr10	82524813	82526000
chr10	82568478	82569800
chr10	82593060	82593781
chr10	82602402	82604150
chr10	82625113	82625750
chr10	82822414	82823658
chr10	82824252	82825031
chr10	83093202	83094500
chr10	83100397	83100950
chr10	83111000	83111669
chr10	83358012	83359400
chr10	83404152	83405750
chr10	83821043	83822000
chr10	83900413	83901180
chr10	83913151	83913782
chr10	84169708	84170750
chr10	84173311	84174500
chr10	84222820	84223850
chr10	84265602	84266647
chr10	84272622	84274100
chr10	84314966	84315692
chr10	84426102	84427250
chr10	84485141	84486363
chr10	84507463	84508972
chr10	84590355	84591500
chr10	84755006	84756050
chr10	84833652	84834465
chr10	85114182	85114917
chr10	85430394	85431122
chr10	85435988	85436450
chr10	85495234	85496150
chr10	85532312	85533050
chr10	85562502	85563994
chr10	85566924	85567283
chr10	85628971	85630202
chr10	85656402	85657839
chr10	85758593	85759218
chr10	85785552	85786930
chr10	85794324	85795984
chr10	85926059	85927380
chr10	86270468	86271681
chr10	86434400	86435600
chr10	86487387	86488021
chr10	86746854	86747898
chr10	86926902	86927743
chr10	87766719	87767439
chr10	87913675	87914900
chr10	88053505	88054700
chr10	88445970	88446950
chr10	88481432	88482597
chr10	88518460	88519035
chr10	88565697	88567062
chr10	89832859	89833959
chr10	90152524	90153649
chr10	90733649	90734305
chr10	91289352	91290471
chr10	91468902	91470159
chr10	91498729	91499900
chr10	91536252	91537550
chr10	91543751	91544740
chr10	91711192	91712148
chr10	92623480	92625158
chr10	92888052	92889047
chr10	92915234	92916902
chr10	92933964	92934509
chr10	93011463	93012090
chr10	93051552	93052736
chr10	93234260	93235700
chr10	93276022	93276844
chr10	93407900	93408863
chr10	93549838	93551000
chr10	93609999	93611356
chr10	93876528	93877714
chr10	93888689	93890000
chr10	93956502	93958188
chr10	93992448	93993440
chr10	94011988	94013070
chr10	94023841	94025150
chr10	94172052	94173715
chr10	94292505	94293190
chr10	94452777	94453733
chr10	94453782	94455284
chr10	94495358	94497027
chr10	94601667	94603100
chr10	94605223	94606550
chr10	94661502	94663406
chr10	94701706	94703150
chr10	94786157	94787005
chr10	94799386	94800500
chr10	95025790	95027048
chr10	95188144	95189600
chr10	95279652	95281355
chr10	95357066	95358200
chr10	95403329	95404025
chr10	95496050	95497100
chr10	95594508	95595176
chr10	95860121	95861733
chr10	95861993	95863400
chr10	95942652	95944244
chr10	96182379	96183943
chr10	97166945	97167588
chr10	97812457	97813130
chr10	97956772	97957384
chr10	98405354	98406643
chr10	98421703	98422327
chr10	98624373	98625350
chr10	98627310	98628152
chr10	98838822	98839836
chr10	99061950	99063050
chr10	99297241	99298433
chr10	99484116	99485900
chr10	99527737	99529493
chr10	99633133	99633761
chr10	100124317	100124986
chr10	100764455	100765797
chr10	101558082	101558693
chr10	104426237	104426892
chr10	104921544	104922500
chr10	107525512	107526343
chr10	107601764	107602406
chr10	108137838	108139128
chr10	108759515	108760700
chr10	109088629	109088912
chr10	109629437	109630559
chr10	110113195	110113972
chr10	110411359	110412250
chr10	110428872	110429751
chr10	110536648	110537511
chr10	110601129	110601762
chr10	110948652	110949946
chr10	110986866	110988050
chr10	111003252	111004881
chr10	111109357	111111321
chr10	113639541	113640950
chr10	114450252	114451550
chr10	114584052	114585200
chr10	115016343	115017485
chr10	115767183	115767856
chr10	115791096	115792250
chr10	115807752	115809350
chr10	115816452	115818050
chr10	116599302	116600094
chr10	117109450	117110600
chr10	117592754	117593468
chr10	117685902	117686850
chr10	117944428	117944958
chr10	118077758	118078555
chr10	118195302	118196756
chr10	118654923	118656182
chr10	118731402	118732270
chr10	118800483	118801117
chr10	119240353	119241500
chr10	119255236	119257268
chr10	119814722	119815489
chr10	119859391	119861000
chr10	119865239	119866700
chr10	120018066	120019400
chr10	120069574	120070331
chr10	120138563	120139223
chr10	120182007	120183233
chr10	120224015	120225208
chr10	120492233	120493451
chr10	120565602	120566648
chr10	120642390	120644349
chr10	120693155	120693821
chr10	120747252	120748700
chr10	120830952	120832250
chr10	120869165	120870800
chr10	121382964	121384250
chr10	121400802	121401606
chr10	121443463	121444550
chr10	121966146	121967027
chr10	121989965	121991150
chr10	122129981	122130862
chr10	122282202	122283794
chr10	122368595	122369435
chr10	122400244	122401971
chr10	122863302	122864306
chr10	124240602	124241944
chr10	124551071	124551683
chr10	124760841	124762100
chr10	125418552	125419413
chr10	125427143	125427872
chr10	125613497	125614850
chr10	126247583	126248352
chr10	126494977	126495581
chr10	126506901	126508120
chr10	126515447	126516800
chr10	126632401	126633036
chr10	126665556	126666487
chr10	126945685	126946955
chr10	127057928	127059733
chr10	127527753	127528941
chr10	127533465	127535163
chr10	127613148	127613940
chr10	127733095	127734396
chr11	3294259	3295400
chr11	3308372	3309431
chr11	3383930	3385250
chr11	3731802	3732669
chr11	3763298	3764600
chr11	3779608	3780483
chr11	3812314	3813000
chr11	3882725	3884150
chr11	3901302	3902450
chr11	3980241	3981050
chr11	4059702	4061150
chr11	4074060	4075008
chr11	4081666	4082837
chr11	4086852	4087590
chr11	4092402	4093173
chr11	4120274	4120894
chr11	4128252	4129250
chr11	4191286	4192550
chr11	4493563	4495068
chr11	4537002	4538600
chr11	4561752	4562898
chr11	4603798	4605384
chr11	4671402	4672550
chr11	4703270	4703900
chr11	4773448	4774922
chr11	4872852	4874060
chr11	4886222	4887500
chr11	4915308	4916319
chr11	5161197	5161911
chr11	5171052	5172800
chr11	5180095	5181800
chr11	5441502	5442495
chr11	5661457	5663150
chr11	5748402	5749550
chr11	5755452	5756284
chr11	5831703	5832338
chr11	5833152	5834331
chr11	5839156	5839969
chr11	5855257	5855896
chr11	5926095	5926720
chr11	5930227	5931474
chr11	6007408	6008099
chr11	6054028	6055250
chr11	6099552	6101000
chr11	6265740	6266750
chr11	6288407	6290000
chr11	6304415	6305056
chr11	6376074	6376957
chr11	6899075	6900258
chr11	7082132	7083200
chr11	7341107	7342242
chr11	8037105	8037742
chr11	8153730	8154950
chr11	8345781	8347100
chr11	8356163	8357523
chr11	8368159	8368840
chr11	8413607	8414338
chr11	8423221	8424650
chr11	8486652	8488250
chr11	8553558	8554850
chr11	8592252	8593807
chr11	8644207	8644850
chr11	8763102	8765300
chr11	8858285	8858897
chr11	9247302	9248450
chr11	9340302	9342116
chr11	11354652	11355388
chr11	11751464	11752471
chr11	11755468	11756241
chr11	11831842	11832789
chr11	11896829	11897886
chr11	12326352	12327131
chr11	12906756	12907536
chr11	14669270	14670840
chr11	16200263	16201048
chr11	17206369	17207305
chr11	17590042	17590748
chr11	17850786	17851943
chr11	18920063	18920713
chr11	19020402	19021700
chr11	19038675	19039250
chr11	19377852	19379600
chr11	19639302	19640610
chr11	20131492	20133200
chr11	20295925	20297150
chr11	20300449	20301650
chr11	20354759	20355676
chr11	20360126	20361200
chr11	20471520	20472609
chr11	20556044	20556650
chr11	20563352	20564202
chr11	20641004	20643069
chr11	20730102	20731850
chr11	20840952	20841968
chr11	20991320	20992029
chr11	21061380	21062208
chr11	21273915	21275000
chr11	22358387	22360100
chr11	22460302	22461042
chr11	22483674	22485626
chr11	22501602	22502899
chr11	22598052	22599324
chr11	22610357	22611464
chr11	23154702	23156598
chr11	24061790	24063050
chr11	24177552	24178700
chr11	24207456	24208850
chr11	24246867	24247629
chr11	24695219	24696510
chr11	25973598	25974800
chr11	28928815	28929835
chr11	29784906	29785548
chr11	30572977	30573631
chr11	31667879	31669090
chr11	31807302	31808148
chr11	32057521	32059400
chr11	32116478	32117365
chr11	32135855	32136677
chr11	32224264	32225550
chr11	32273089	32274542
chr11	32445852	32447300
chr11	32628127	32628837
chr11	32680352	32682544
chr11	32803195	32804150
chr11	32840802	32842294
chr11	32912352	32913063
chr11	32975039	32976200
chr11	32977752	32978941
chr11	33045865	33047000
chr11	33514002	33514645
chr11	33621021	33622032
chr11	33632868	33633921
chr11	33827590	33828241
chr11	33979221	33979911
chr11	33998057	33998993
chr11	34049123	34050200
chr11	34080852	34082600
chr11	34176248	34177036
chr11	34347402	34348321
chr11	35017540	35018008
chr11	35265508	35266278
chr11	35437602	35439176
chr11	35645102	35646500
chr11	35651646	35652260
chr11	35678748	35679649
chr11	35785437	35786464
chr11	36339663	36340534
chr11	36999440	37000030
chr11	37407702	37408668
chr11	37549284	37550427
chr11	37983902	37984998
chr11	38414052	38415350
chr11	38560792	38561429
chr11	41445674	41446381
chr11	41812695	41813750
chr11	42499520	42500586
chr11	43212526	43213251
chr11	43224617	43225850
chr11	43305930	43307000
chr11	43376823	43377950
chr11	43399486	43400288
chr11	43426120	43427450
chr11	44024986	44025586
chr11	44218642	44220650
chr11	45352723	45353538
chr11	45876540	45877550
chr11	46123072	46124750
chr11	46479366	46480400
chr11	48916497	48917490
chr11	49645110	49645854
chr11	49716713	49717169
chr11	49751652	49753393
chr11	49967944	49968802
chr11	50184410	50185115
chr11	51448602	51450286
chr11	51774102	51774939
chr11	51813562	51814609
chr11	51899568	51900923
chr11	52067208	52067916
chr11	52244650	52245950
chr11	53308452	53310050
chr11	53360062	53360600
chr11	53441038	53441806
chr11	53704757	53705538
chr11	53792899	53794111
chr11	53815973	53816537
chr11	53871702	53873044
chr11	54070262	54070889
chr11	54166400	54167600
chr11	54251686	54252404
chr11	54685462	54686057
chr11	54835902	54837759
chr11	54888955	54889546
chr11	54912852	54913872
chr11	54916152	54917144
chr11	55053709	55054552
chr11	55251426	55252216
chr11	55420820	55422177
chr11	56738439	56739873
chr11	56812608	56814350
chr11	56864989	56866400
chr11	56925706	56926745
chr11	57362052	57363350
chr11	57413779	57415058
chr11	57469752	57470826
chr11	57514302	57516023
chr11	57535152	57536427
chr11	57930991	57931700
chr11	58215252	58216308
chr11	58401351	58402256
chr11	58680283	58681694
chr11	58767707	58768014
chr11	58977058	58977950
chr11	59115938	59116738
chr11	59121150	59121601
chr11	59263612	59264240
chr11	59285270	59286222
chr11	59319071	59320850
chr11	59443002	59444150
chr11	59476019	59476898
chr11	59520852	59522600
chr11	59713002	59714300
chr11	59859074	59860700
chr11	59883879	59884673
chr11	59928102	59929029
chr11	60022457	60023139
chr11	60067626	60068600
chr11	60105852	60107000
chr11	60107352	60108800
chr11	60116663	60117431
chr11	60124518	60125432
chr11	60146554	60147800
chr11	60165966	60167428
chr11	60230168	60231630
chr11	60350052	60352602
chr11	60512502	60513950
chr11	60539802	60542644
chr11	60624277	60625400
chr11	60643452	60645050
chr11	60726402	60728079
chr11	60744931	60746154
chr11	60767087	60768200
chr11	60837852	60839450
chr11	61079679	61081550
chr11	61231002	61231756
chr11	61317794	61319300
chr11	61350552	61351554
chr11	61527402	61528384
chr11	61575052	61576250
chr11	61667202	61669400
chr11	61770459	61770950
chr11	61882690	61883931
chr11	61890552	61891316
chr11	61919373	61920950
chr11	62005323	62006212
chr11	62415754	62417031
chr11	62489030	62489647
chr11	62506601	62507266
chr11	62544409	62545575
chr11	62602452	62603193
chr11	62714904	62715509
chr11	62779452	62781809
chr11	63026235	63027350
chr11	63077915	63078137
chr11	63443703	63444425
chr11	63735380	63736105
chr11	63783011	63783800
chr11	63787152	63787904
chr11	63864102	63865850
chr11	64080442	64082053
chr11	64331556	64332500
chr11	64528398	64529104
chr11	64744483	64745449
chr11	64819038	64819642
chr11	64937952	64939550
chr11	64975742	64976613
chr11	65010452	65011506
chr11	65083119	65083857
chr11	65185152	65186635
chr11	65289997	65290550
chr11	65492025	65492631
chr11	65601185	65602064
chr11	65620200	65621600
chr11	65634087	65634747
chr11	65789052	65789681
chr11	65935152	65935873
chr11	66019752	66020594
chr11	66072036	66072886
chr11	66200769	66201967
chr11	66295673	66296750
chr11	66381657	66382927
chr11	66719053	66719701
chr11	66838101	66839280
chr11	67048752	67049861
chr11	67089839	67091000
chr11	67315078	67316300
chr11	67332102	67333368
chr11	67394900	67396118
chr11	67399152	67400900
chr11	67460956	67462100
chr11	67633382	67634100
chr11	67735946	67736639
chr11	67778502	67779251
chr11	67843569	67845224
chr11	67862683	67863751
chr11	67864591	67865150
chr11	67914552	67915751
chr11	68018724	68019796
chr11	68039757	68040679
chr11	68198352	68201362
chr11	68245002	68245760
chr11	68379700	68380237
chr11	68392745	68393900
chr11	68402502	68403335
chr11	68506511	68506993
chr11	68714272	68715774
chr11	68752836	68754050
chr11	68780705	68782250
chr11	68800627	68801750
chr11	68825260	68826269
chr11	68923829	68924656
chr11	69139372	69140297
chr11	69153702	69155150
chr11	69178002	69179250
chr11	69179583	69180369
chr11	69229032	69229976
chr11	69231172	69232695
chr11	69232752	69233300
chr11	69245202	69246350
chr11	69405455	69406550
chr11	69419078	69419681
chr11	69427138	69427798
chr11	69445757	69447050
chr11	69608566	69609650
chr11	69613902	69614817
chr11	69651033	69652700
chr11	69659573	69660800
chr11	69704556	69705372
chr11	69804557	69805219
chr11	69813402	69814850
chr11	69828520	69829217
chr11	70034135	70034824
chr11	70050709	70052150
chr11	70052973	70054102
chr11	70223153	70224350
chr11	70264920	70265923
chr11	70352993	70354016
chr11	70375302	70376629
chr11	70459752	70461500
chr11	70500899	70502150
chr11	70544352	70545067
chr11	70556314	70557008
chr11	70577352	70578384
chr11	71250101	71250704
chr11	71449904	71450669
chr11	71576924	71577643
chr11	71661102	71661884
chr11	71716152	71716970
chr11	71798052	71799546
chr11	71804723	71805664
chr11	71837502	71838381
chr11	71968438	71969600
chr11	72020623	72021800
chr11	72028727	72029414
chr11	72047165	72048500
chr11	72206839	72207539
chr11	72268977	72269574
chr11	72301752	72304220
chr11	72383725	72384887
chr11	72620106	72620833
chr11	72828102	72829728
chr11	74369225	74370350
chr11	74462400	74463756
chr11	74548005	74548824
chr11	74564588	74565650
chr11	74738652	74740100
chr11	74826190	74826814
chr11	74860173	74861450
chr11	75003566	75004250
chr11	75025233	75028100
chr11	75044967	75045731
chr11	75073353	75074750
chr11	75084319	75085400
chr11	75299770	75300950
chr11	75344239	75346250
chr11	75400902	75402487
chr11	75461147	75461963
chr11	75492768	75494115
chr11	75546294	75547320
chr11	75992202	75993950
chr11	76030605	76031282
chr11	76081152	76081995
chr11	76263180	76264028
chr11	76269562	76270136
chr11	76307238	76308279
chr11	76390902	76392186
chr11	76576668	76577363
chr11	76649448	76650191
chr11	76662871	76664000
chr11	76758552	76760150
chr11	77161152	77161910
chr11	77299752	77301350
chr11	77306289	77307926
chr11	77321207	77322175
chr11	77575902	77577675
chr11	77606364	77607287
chr11	77707347	77708347
chr11	77795430	77796353
chr11	77893197	77894600
chr11	77975458	77976758
chr11	77996502	77997800
chr11	78074611	78075901
chr11	78092690	78093896
chr11	78135607	78136833
chr11	78137391	78138350
chr11	78141252	78142663
chr11	78301318	78302074
chr11	78310773	78312104
chr11	78325786	78326430
chr11	78564567	78565428
chr11	78599059	78599823
chr11	78675922	78676866
chr11	78700300	78701600
chr11	78742598	78743675
chr11	78944889	78945675
chr11	78959389	78960204
chr11	79037729	79038392
chr11	79042902	79043838
chr11	79080411	79081056
chr11	79152018	79153882
chr11	79211502	79212650
chr11	79316978	79318461
chr11	79459452	79461350
chr11	79523952	79525579
chr11	79542552	79544150
chr11	79733146	79733835
chr11	79805652	79807433
chr11	79967114	79967729
chr11	79996543	79998200
chr11	80124507	80125550
chr11	80129348	80130448
chr11	80483666	80484327
chr11	80686282	80687094
chr11	81188075	81188761
chr11	81348000	81348608
chr11	81580752	81582050
chr11	81658456	81659264
chr11	81673746	81674492
chr11	81858726	81859925
chr11	81990964	81991854
chr11	82280202	82282205
chr11	82286080	82287277
chr11	82701610	82702850
chr11	82772759	82773445
chr11	83222301	83223537
chr11	83749489	83750415
chr11	83755173	83756300
chr11	83777202	83778500
chr11	83881431	83882030
chr11	83942300	83943800
chr11	84137052	84138592
chr11	84338725	84339800
chr11	84537364	84538269
chr11	84593652	84595012
chr11	84607623	84608343
chr11	84693450	84694850
chr11	84729177	84730550
chr11	84752789	84753613
chr11	84951873	84954483
chr11	85165765	85166847
chr11	85527288	85529000
chr11	85552602	85553900
chr11	85573953	85574645
chr11	85579452	85580750
chr11	85655067	85655863
chr11	85657846	85658553
chr11	85662148	85663033
chr11	85729801	85730826
chr11	85755113	85756250
chr11	85785552	85786296
chr11	86170302	86172076
chr11	86209080	86209683
chr11	86249978	86250732
chr11	86692695	86693236
chr11	86808814	86809462
chr11	86823796	86824653
chr11	86899840	86900882
chr11	87027472	87028054
chr11	87089502	87090668
chr11	87217167	87218750
chr11	87408402	87409850
chr11	87501044	87502250
chr11	87550380	87551600
chr11	87666754	87667400
chr11	87800754	87801351
chr11	87850041	87850643
chr11	87939472	87940843
chr11	87974228	87976037
chr11	88066117	88067209
chr11	88079616	88080652
chr11	88089707	88090406
chr11	88093548	88094434
chr11	88170130	88171323
chr11	88205982	88206619
chr11	88215418	88216130
chr11	88288002	88289223
chr11	88294884	88296488
chr11	88468756	88470200
chr11	88563252	88564236
chr11	88576902	88578178
chr11	88725423	88726225
chr11	88829052	88830673
chr11	89243207	89244510
chr11	89793119	89794550
chr11	89956020	89957150
chr11	89983626	89984900
chr11	90003452	90005035
chr11	90208312	90209900
chr11	90359508	90360213
chr11	90643994	90645032
chr11	92750952	92751820
chr11	93132922	93134079
chr11	93364506	93365401
chr11	93411852	93412646
chr11	93994336	93995300
chr11	93998269	93999253
chr11	94071753	94072237
chr11	94086952	94087694
chr11	94187965	94189100
chr11	94346960	94347703
chr11	94538327	94539070
chr11	94591198	94592009
chr11	94789789	94790530
chr11	94840026	94841150
chr11	94850352	94851800
chr11	94862207	94862773
chr11	94902336	94902905
chr11	94907970	94908912
chr11	94967888	94968877
chr11	95092902	95093740
chr11	95198338	95198998
chr11	95226629	95227992
chr11	95230967	95232200
chr11	95253204	95254264
chr11	95394564	95395455
chr11	95448402	95449220
chr11	95478745	95479503
chr11	95509767	95510545
chr11	95895677	95896850
chr11	95925402	95926922
chr11	95936352	95937953
chr11	96006552	96007538
chr11	96724690	96725750
chr11	96728095	96728870
chr11	96807402	96808850
chr11	96824624	96825465
chr11	96830767	96831950
chr11	96837897	96839458
chr11	96890718	96891950
chr11	96911660	96912800
chr11	97140780	97142226
chr11	97170870	97171920
chr11	97176552	97177700
chr11	97283644	97284650
chr11	97295652	97296800
chr11	97329852	97330618
chr11	97350615	97351542
chr11	97403952	97405550
chr11	97490502	97491369
chr11	97492902	97493680
chr11	97521469	97522550
chr11	97524014	97525100
chr11	97555672	97556900
chr11	97561172	97561993
chr11	97598652	97599409
chr11	97660204	97662429
chr11	97761018	97761950
chr11	97914466	97915400
chr11	98155457	98156701
chr11	98203502	98204272
chr11	98214852	98215817
chr11	98261040	98262350
chr11	98318352	98319800
chr11	98447971	98448817
chr11	98521894	98522327
chr11	98543753	98544500
chr11	98582529	98583500
chr11	98602565	98603900
chr11	98604975	98605883
chr11	98608403	98609037
chr11	98611302	98613200
chr11	98615674	98616409
chr11	98644302	98645012
chr11	98649886	98651000
chr11	98657600	98658025
chr11	98671097	98671831
chr11	98697552	98698335
chr11	98791939	98793644
chr11	98798473	98799648
chr11	98811854	98813900
chr11	98824302	98826044
chr11	98826102	98828874
chr11	98830823	98831750
chr11	98902411	98902969
chr11	99435102	99436250
chr11	100156415	100157450
chr11	100289502	100290950
chr11	100394831	100395369
chr11	100406510	100407159
chr11	100436282	100437377
chr11	100442590	100443661
chr11	100479945	100481663
chr11	100622661	100623364
chr11	100652420	100653182
chr11	100711152	100712667
chr11	100754475	100755495
chr11	100758852	100760600
chr11	100800102	100801850
chr11	100928106	100929200
chr11	100930912	100932050
chr11	100942902	100944650
chr11	100947702	100949150
chr11	100956869	100957505
chr11	100980575	100982110
chr11	101032001	101033704
chr11	101036997	101038264
chr11	101041878	101043018
chr11	101050395	101051900
chr11	101086902	101088350
chr11	101294375	101295095
chr11	101303138	101304350
chr11	101315502	101316568
chr11	101323611	101324328
chr11	101328702	101329875
chr11	101338002	101339964
chr11	101340331	101341429
chr11	101526320	101527695
chr11	101619412	101620550
chr11	101651572	101652950
chr11	101887602	101888942
chr11	101947386	101950757
chr11	101957985	101958665
chr11	101999352	102000500
chr11	102050492	102051800
chr11	102079793	102080470
chr11	102090895	102092264
chr11	102178207	102178512
chr11	102181604	102182379
chr11	102254052	102255518
chr11	102268299	102270087
chr11	102291268	102292627
chr11	102307452	102309650
chr11	102317065	102317757
chr11	102348078	102348616
chr11	102417084	102417755
chr11	102434111	102435041
chr11	102439783	102440535
chr11	102551205	102552350
chr11	102558570	102559850
chr11	102600354	102601604
chr11	102635245	102636950
chr11	102680468	102681500
chr11	102761865	102762803
chr11	102798772	102799609
chr11	102889840	102890732
chr11	102915723	102916528
chr11	102976878	102977612
chr11	102993777	102994576
chr11	103003492	103004600
chr11	103029693	103030393
chr11	103062630	103063850
chr11	103095432	103096172
chr11	103546585	103547600
chr11	103558352	103560050
chr11	103624819	103625675
chr11	103670669	103671862
chr11	103826721	103828729
chr11	103858442	103859445
chr11	104132952	104134069
chr11	104330377	104331020
chr11	104480652	104481800
chr11	104487036	104487624
chr11	104631141	104632169
chr11	104892210	104893408
chr11	105206330	105207327
chr11	105214467	105215158
chr11	105428296	105429350
chr11	105772529	105773677
chr11	105887887	105888591
chr11	106020966	106022450
chr11	106054480	106055147
chr11	106116660	106117924
chr11	106133662	106134548
chr11	106252832	106253562
chr11	106348344	106349443
chr11	106362257	106363126
chr11	106519125	106520257
chr11	106648071	106649520
chr11	106649584	106651356
chr11	106780987	106782483
chr11	106863390	106864114
chr11	106886498	106887650
chr11	107199971	107201300
chr11	107219737	107220950
chr11	107653010	107654300
chr11	107826102	107827879
chr11	107881602	107883043
chr11	107997915	107998850
chr11	108011052	108012644
chr11	108137242	108137951
chr11	108613139	108614246
chr11	108761502	108763410
chr11	108796044	108797047
chr11	108819315	108820680
chr11	108846758	108847405
chr11	108929502	108931250
chr11	109039932	109040700
chr11	109082650	109083800
chr11	109181397	109182585
chr11	109207506	109208331
chr11	109220136	109221196
chr11	109472126	109474100
chr11	109582989	109583739
[truncated: 8,608 more rows]
