# Supplementary material for: Atrx inactivation drives disease-defining phenotypes in glioma cells of origin through global epigenomic remodeling
Source: Nat Commun. 2018 Mar 13;9:1057. doi: 10.1038/s41467-018-03476-6 (PMC5849741; doi:10.1038/s41467-018-03476-6)
Supplement: Supplementary file 8 — Supplementary Data 5 [file 41467_2018_3476_MOESM8_ESM.xlsx]

## Sheet: Datafile5
Chromosome	Start	Stop
chr1	3660955	3662600
chr1	4322148	4322896
chr1	4797252	4798850
chr1	4847856	4848605
chr1	4960942	4961632
chr1	5009095	5010346
chr1	5013125	5014127
chr1	5072502	5074187
chr1	5160252	5161054
chr1	5210516	5211653
chr1	5222337	5223936
chr1	5578020	5579300
chr1	6751033	6751754
chr1	7077987	7080050
chr1	7385331	7385890
chr1	7387281	7388361
chr1	8668585	8669379
chr1	8734922	8735750
chr1	8737002	8737827
chr1	8938001	8939150
chr1	9511779	9512454
chr1	9530997	9532100
chr1	9554312	9555490
chr1	9560020	9561050
chr1	9563037	9563701
chr1	9600320	9601050
chr1	9616752	9618800
chr1	9619599	9622040
chr1	9648792	9649385
chr1	9689661	9691626
chr1	9787302	9789350
chr1	10029834	10030494
chr1	10290313	10291391
chr1	10467376	10468549
chr1	10982980	10984550
chr1	11778555	11779384
chr1	12198692	12199850
chr1	12281600	12282800
chr1	12387852	12389450
chr1	12761502	12762355
chr1	12994964	12996050
chr1	13160906	13161941
chr1	13362738	13363637
chr1	13860718	13861700
chr1	13992364	13993069
chr1	14087584	14088800
chr1	14171263	14172537
chr1	14503152	14504600
chr1	15795771	15796416
chr1	16082802	16084100
chr1	16119823	16121000
chr1	16536555	16537550
chr1	16646287	16647282
chr1	19839402	19841010
chr1	20941239	20942489
chr1	20987352	20988778
chr1	20998688	20999374
chr1	21004328	21005436
chr1	21058224	21058971
chr1	21151493	21152264
chr1	21606317	21607550
chr1	21819552	21821150
chr1	21950052	21952343
chr1	22256261	22257500
chr1	22258870	22259510
chr1	23123802	23124852
chr1	23209002	23209970
chr1	23221324	23222219
chr1	23497184	23498328
chr1	23937855	23938451
chr1	24593526	24594439
chr1	24619832	24620150
chr1	25065203	25066302
chr1	25090258	25091295
chr1	25881102	25883150
chr1	25885533	25888572
chr1	26286252	26287327
chr1	26339202	26340796
chr1	26966922	26967587
chr1	30850107	30851150
chr1	31004872	31007672
chr1	31091052	31091896
chr1	31159456	31160900
chr1	31211157	31211569
chr1	32229601	32230256
chr1	33647647	33648800
chr1	33655800	33656446
chr1	33726774	33727457
chr1	33729149	33730571
chr1	34239440	34240667
chr1	34292802	34294100
chr1	34455967	34456997
chr1	34491351	34492481
chr1	34658823	34659647
chr1	34753124	34754300
chr1	36086968	36088100
chr1	36918127	36919400
chr1	37276689	37277900
chr1	38016024	38016877
chr1	38259312	38260050
chr1	38891656	38892470
chr1	38904402	38905365
chr1	39500272	39501018
chr1	39757751	39759014
chr1	39816082	39817075
chr1	39818272	39819310
chr1	40033604	40035046
chr1	40322733	40323888
chr1	40904052	40905350
chr1	41084060	41085350
chr1	41214711	41215425
chr1	42741229	42742025
chr1	42743203	42743974
chr1	42748084	42749345
chr1	42760152	42761559
chr1	43373352	43375100
chr1	43895352	43896191
chr1	44175848	44177007
chr1	45078728	45079965
chr1	45147398	45148588
chr1	45488464	45489313
chr1	45894181	45894952
chr1	46909264	46912250
chr1	46978634	46979214
chr1	51132910	51134141
chr1	51346437	51347956
chr1	52099602	52100861
chr1	52336602	52337900
chr1	52449567	52450446
chr1	52687612	52688450
chr1	52814652	52815950
chr1	53880102	53881550
chr1	53997301	53998128
chr1	54095640	54096319
chr1	54307656	54308272
chr1	54541480	54542162
chr1	55109682	55110342
chr1	55249797	55250638
chr1	55585002	55586600
chr1	55905299	55906550
chr1	57028093	57031100
chr1	57157232	57158300
chr1	57434550	57435173
chr1	57462842	57463792
chr1	57485414	57487465
chr1	57493485	57494600
chr1	57847006	57847700
chr1	58670202	58670969
chr1	58916241	58917075
chr1	60466094	60467228
chr1	60882252	60883065
chr1	62841453	62842097
chr1	63227259	63227982
chr1	63752098	63753350
chr1	63809982	63810903
chr1	64528304	64529600
chr1	64701301	64702604
chr1	65056302	65057600
chr1	66221367	66222979
chr1	66233202	66234800
chr1	66267760	66268451
chr1	66274564	66275750
chr1	66433601	66434240
chr1	66541597	66542109
chr1	66908139	66909200
chr1	67431442	67432430
chr1	67444565	67445450
chr1	67483072	67484317
chr1	67849329	67850223
chr1	69001739	69002420
chr1	69019849	69020680
chr1	69071193	69071816
chr1	69151643	69153865
chr1	69154581	69155410
chr1	69287952	69289250
chr1	69504982	69506150
chr1	69584926	69585549
chr1	69637689	69638142
chr1	69732891	69735050
chr1	70521402	70522850
chr1	71043919	71044557
chr1	71149127	71149843
chr1	71661208	71661994
chr1	71939593	71940582
chr1	72048814	72049532
chr1	72115219	72116433
chr1	72272352	72274572
chr1	72301366	72303905
chr1	72584436	72585215
chr1	72905085	72905765
chr1	73186752	73187635
chr1	73988561	73989166
chr1	74008959	74010621
chr1	74044874	74046200
chr1	75244998	75245613
chr1	75502452	75503312
chr1	75677232	75677979
chr1	76279601	76280750
chr1	77039952	77041081
chr1	78786640	78787100
chr1	79450951	79451545
chr1	79577377	79578333
chr1	79595097	79596077
chr1	80706221	80707397
chr1	80753052	80755992
chr1	81039282	81040120
chr1	81517263	81518458
chr1	82147110	82147803
chr1	82185828	82187096
chr1	82196202	82197350
chr1	82286352	82288400
chr1	82473118	82473786
chr1	83902629	83904650
chr1	84173432	84174656
chr1	84460927	84461715
chr1	84581706	84583084
chr1	84617493	84618849
chr1	84660592	84661875
chr1	84835593	84835921
chr1	84836182	84837167
chr1	84877622	84878423
chr1	84906866	84907850
chr1	84929467	84933163
chr1	87791766	87792794
chr1	87829752	87831200
chr1	87941802	87943240
chr1	88338184	88339903
chr1	88424145	88424849
chr1	88638981	88639779
chr1	88769802	88771100
chr1	88994802	88995474
chr1	90374447	90375650
chr1	91552752	91553958
chr1	92871164	92873053
chr1	92934284	92935318
chr1	92935382	92936268
chr1	92958482	92959582
chr1	94033483	94034750
chr1	95582210	95583299
chr1	95931094	95932700
chr1	95975423	95976500
chr1	96309264	96310400
chr1	97260758	97261250
chr1	97348108	97348666
chr1	99196714	99197809
chr1	99519434	99520127
chr1	99526152	99527300
chr1	99729852	99730724
chr1	99759574	99760700
chr1	99943893	99945172
chr1	99991521	99992352
chr1	100087054	100087674
chr1	100562502	100563979
chr1	106505772	106506800
chr1	106643182	106644350
chr1	106664352	106666214
chr1	106666302	106666690
chr1	106735088	106735724
chr1	106744572	106745946
chr1	106799779	106800441
chr1	107007388	107008159
chr1	107075697	107076658
chr1	107198791	107199200
chr1	107317062	107317809
chr1	107802402	107803429
chr1	107843484	107844166
chr1	107957802	107958696
chr1	108068206	108069012
chr1	108139689	108140386
chr1	108298752	108300650
chr1	108303102	108304461
chr1	108525552	108526986
chr1	108692877	108693776
chr1	108766809	108767600
chr1	108780084	108781012
chr1	109486642	109487300
chr1	109871869	109873370
chr1	109942502	109943364
chr1	109998273	109999850
chr1	112873436	112874900
chr1	114353730	114354418
chr1	115193952	115195329
chr1	115529579	115530261
chr1	120191667	120192500
chr1	120218300	120219050
chr1	120330854	120332600
chr1	120355654	120356412
chr1	120373074	120374300
chr1	120873544	120874221
chr1	120876702	120878000
chr1	120983849	120984950
chr1	121315929	121317763
chr1	121414152	121415077
chr1	121421855	121423550
chr1	121538738	121540286
chr1	121893102	121894700
chr1	122653890	122655050
chr1	122981533	122982250
chr1	122983407	122984676
chr1	122992740	122993426
chr1	123008049	123009630
chr1	123073467	123074587
chr1	123347444	123348500
chr1	123447863	123448850
chr1	124253425	124253754
chr1	127351152	127352423
chr1	127422475	127423700
chr1	128366390	128367500
chr1	128552539	128553804
chr1	128556688	128558000
chr1	128577852	128579450
chr1	129135833	129136815
chr1	129276973	129277657
chr1	129305840	129306500
chr1	129321314	129322550
chr1	129670784	129671510
chr1	130038027	130038696
chr1	130255773	130256486
chr1	130301212	130301900
chr1	130368796	130370056
chr1	130474682	130475634
chr1	130556235	130557350
chr1	130771452	130772175
chr1	132622696	132623653
chr1	132891850	132892554
chr1	133274992	133276225
chr1	133444672	133445750
chr1	134929964	134930973
chr1	135759562	135761000
chr1	135857652	135859250
chr1	137022824	137023556
chr1	137307200	137308400
chr1	137584272	137585520
chr1	137625894	137626400
chr1	137667556	137668550
chr1	138164588	138165155
chr1	138509352	138510800
chr1	138626657	138627504
chr1	138988134	138988722
chr1	139553423	139554065
chr1	139925802	139927100
chr1	140032602	140033820
chr1	140185125	140186150
chr1	140244686	140245984
chr1	140492378	140493105
chr1	140825604	140826350
chr1	140939202	140940500
chr1	141075852	141076621
chr1	141076971	141078343
chr1	141244852	141245439
chr1	141351364	141352046
chr1	141377225	141378165
chr1	142141732	142143047
chr1	142926823	142928000
chr1	143000836	143001475
chr1	144561653	144562700
chr1	144976452	144977853
chr1	145041899	145042621
chr1	145096452	145097096
chr1	145550137	145550809
chr1	145586817	145587654
chr1	145667383	145668037
chr1	145750752	145752200
chr1	145788296	145789206
chr1	145966152	145967078
chr1	146044572	146045733
chr1	146344920	146345676
chr1	149034141	149034686
chr1	151605252	151606321
chr1	151703514	151704800
chr1	152334252	152335488
chr1	152736836	152737518
chr1	153082956	153084153
chr1	153411250	153411973
chr1	154309276	154309850
chr1	154403225	154404261
chr1	155049004	155049704
chr1	155379077	155380100
chr1	155473285	155474193
chr1	155584002	155585089
chr1	156733302	156734750
chr1	158543802	158545234
chr1	158545302	158546074
chr1	159355752	159356946
chr1	159370207	159370834
chr1	159870020	159870893
chr1	160240036	160241441
chr1	161601314	161601927
chr1	161969885	161971250
chr1	162079002	162080495
chr1	162139772	162140632
chr1	162281608	162282331
chr1	162969280	162970850
chr1	163437252	163438240
chr1	163537379	163538450
chr1	164038588	164039277
chr1	164139364	164140126
chr1	164439227	164439898
chr1	164594802	164596400
chr1	165182121	165183379
chr1	165221780	165222463
chr1	166903497	166904528
chr1	166971552	166973032
chr1	166976450	166977627
chr1	167005322	167006353
chr1	167049102	167050921
chr1	167744019	167745650
chr1	167844135	167845250
chr1	167878191	167878716
chr1	167973552	167974864
chr1	168339514	168340236
chr1	168737012	168738200
chr1	169012592	169013242
chr1	169093367	169094600
chr1	169199564	169201065
chr1	169238265	169239500
chr1	169267329	169267949
chr1	169403374	169404076
chr1	169481352	169482694
chr1	169974402	169975700
chr1	169997375	169997956
chr1	170143937	170144651
chr1	170284764	170285900
chr1	170287257	170288833
chr1	170479832	170480639
chr1	171849075	171850089
chr1	171863502	171865051
chr1	172354509	172355064
chr1	172484416	172485563
chr1	172634652	172636060
chr1	172963436	172964161
chr1	172966602	172967963
chr1	172968069	172969074
chr1	172994313	172994935
chr1	173032657	173033900
chr1	173040642	173042290
chr1	173043552	173044850
chr1	173122798	173123682
chr1	173432951	173434442
chr1	173755902	173756759
chr1	173956159	173956870
chr1	173976780	173977474
chr1	174012200	174013639
chr1	174118796	174119379
chr1	174130439	174132050
chr1	174132702	174134150
chr1	174134638	174135797
chr1	174136427	174137685
chr1	174150266	174151400
chr1	174172209	174173445
chr1	174201402	174202434
chr1	174239995	174240678
chr1	174263352	174264500
chr1	174338919	174339874
chr1	174340734	174341615
chr1	174342090	174342706
chr1	174429552	174432953
chr1	174433231	174434012
chr1	174460251	174461600
chr1	174562773	174563937
chr1	174890297	174890987
chr1	175251252	175253150
chr1	175279757	175280900
chr1	175319502	175321100
chr1	175902852	175904255
chr1	176400216	176400650
chr1	176432057	176433859
chr1	176467215	176468068
chr1	176478160	176479023
chr1	176480287	176480784
chr1	177248927	177250250
chr1	177315371	177316700
chr1	177340254	177340911
chr1	177801227	177801650
chr1	178040202	178041800
chr1	178731350	178731950
chr1	179178618	179179357
chr1	179374002	179374974
chr1	179553211	179554400
chr1	179570348	179571500
chr1	179638535	179639233
chr1	180266282	180267493
chr1	180299281	180299904
chr1	180767306	180768250
chr1	181268966	181269579
chr1	181406929	181407565
chr1	182242479	182243415
chr1	182693652	182694388
chr1	182946937	182947933
chr1	183140402	183141313
chr1	183306309	183306955
chr1	183465252	183466104
chr1	183567552	183569300
chr1	184033104	184034450
chr1	184436245	184437035
chr1	184490095	184491181
chr1	185770602	185771439
chr1	186224095	186225199
chr1	187053116	187054241
chr1	187108775	187109479
chr1	187384326	187385600
chr1	187396261	187397470
chr1	187564602	187565919
chr1	188298461	188299108
chr1	188749660	188751050
chr1	189660306	189661700
chr1	189734567	189735500
chr1	190254278	190255013
chr1	190484471	190485559
chr1	190552767	190553511
chr1	190709538	190710777
chr1	191114435	191115054
chr1	192685336	192686450
chr1	193205977	193206677
chr1	193608659	193609700
chr1	193885152	193886450
chr1	194566855	194567674
chr1	194570952	194573385
chr1	195156159	195157250
chr1	195164052	195165502
chr1	195195947	195196737
chr1	195279525	195280660
chr1	195578290	195579050
chr1	196107891	196109150
chr1	196546840	196547899
chr1	196565571	196566431
chr1	196704252	196705116
chr1	196711094	196712290
chr1	196802661	196804687
chr1	197002254	197003105
chr1	197067982	197068531
chr10	3013123	3013700
chr10	3080641	3081650
chr10	3149052	3150138
chr10	3227433	3228786
chr10	3269779	3270358
chr10	3429274	3430507
chr10	3880063	3880712
chr10	4230632	4231743
chr10	4478007	4478793
chr10	4541176	4541676
chr10	4908599	4909198
chr10	5028210	5028914
chr10	5033972	5034761
chr10	5058248	5059358
chr10	6238191	6239300
chr10	6239740	6240888
chr10	6266028	6266759
chr10	6372847	6373608
chr10	6649330	6650083
chr10	6711552	6713000
chr10	6749212	6749899
chr10	6869274	6869917
chr10	6950928	6953000
chr10	7117002	7118115
chr10	7915888	7916900
chr10	8059002	8060280
chr10	8972073	8972906
chr10	9619226	9620253
chr10	9676984	9678500
chr10	9826677	9827900
chr10	10745052	10746617
chr10	11211414	11212125
chr10	11591273	11591862
chr10	11962390	11963215
chr10	11968302	11969622
chr10	12093829	12094700
chr10	12119044	12119672
chr10	12269542	12270564
chr10	12445455	12446600
chr10	12507361	12508178
chr10	12638693	12639950
chr10	13108117	13109305
chr10	13289236	13290563
chr10	13315565	13316750
chr10	13776329	13777507
chr10	14211581	14212550
chr10	14231652	14232973
chr10	14269165	14269925
chr10	14422801	14423710
chr10	14424675	14426173
chr10	14779152	14779948
chr10	16160352	16161954
chr10	16308982	16310143
chr10	16949652	16950950
chr10	17050476	17051667
chr10	17282097	17283350
chr10	17443302	17444594
chr10	17515002	17516900
chr10	18079519	18080900
chr10	18419721	18420323
chr10	18836977	18837517
chr10	18887621	18888199
chr10	19037397	19038269
chr10	19750002	19750933
chr10	19824356	19825100
chr10	20032342	20033000
chr10	21000557	21001604
chr10	21356188	21356959
chr10	21548534	21550250
chr10	22451336	22451970
chr10	22606946	22607622
chr10	22735521	22736450
chr10	24213450	24214238
chr10	24680502	24681546
chr10	24965390	24966377
chr10	25050758	25052450
chr10	25091979	25092781
chr10	25239852	25240654
chr10	25728424	25729288
chr10	26002602	26004050
chr10	26472096	26472705
chr10	26519076	26519653
chr10	26714952	26715763
chr10	27106966	27108200
chr10	27336403	27337392
chr10	27560360	27561850
chr10	27817002	27818300
chr10	28563613	28564850
chr10	28739143	28740540
chr10	28863511	28864544
chr10	28937045	28938200
chr10	29032589	29033431
chr10	29267255	29268334
chr10	29687313	29688062
chr10	29919936	29920597
chr10	30125352	30126650
chr10	30319838	30320759
chr10	30343943	30344900
chr10	30438397	30439550
chr10	30522036	30524000
chr10	31165231	31165946
chr10	31223572	31224389
chr10	31312204	31312821
chr10	31327654	31330400
chr10	31712673	31713442
chr10	32599745	32600410
chr10	32608923	32611277
chr10	32614656	32615750
chr10	33670481	33671221
chr10	33706308	33707450
chr10	33753492	33754550
chr10	33790152	33791830
chr10	33811382	33812577
chr10	33815802	33817100
chr10	33926218	33928297
chr10	34047720	34048436
chr10	34137932	34138590
chr10	34199296	34200650
chr10	34202802	34203995
chr10	36225900	36227510
chr10	36269437	36270112
chr10	36511290	36512108
chr10	36748224	36749300
chr10	36798033	36798659
chr10	37097352	37098755
chr10	37347528	37348459
chr10	38028287	38029550
chr10	38073534	38074224
chr10	38274668	38275846
chr10	38349702	38350429
chr10	38574402	38575850
chr10	38627652	38628950
chr10	38747576	38748601
chr10	38764154	38765300
chr10	39191052	39192650
chr10	39226070	39227087
chr10	39253752	39255538
chr10	39261098	39262752
chr10	39365952	39367370
chr10	39379481	39380266
chr10	39976874	39979314
chr10	40775003	40775779
chr10	41220458	41221251
chr10	42333657	42334355
chr10	43663002	43664450
chr10	44373492	44373963
chr10	44770675	44771750
chr10	44848452	44849900
chr10	45266395	45267184
chr10	45297740	45298850
chr10	45608174	45609639
chr10	45636446	45637550
chr10	46018664	46019704
chr10	46642230	46643153
chr10	46822136	46823305
chr10	47084508	47085388
chr10	48976339	48977300
chr10	49041977	49042664
chr10	49502217	49503386
chr10	49507810	49509194
chr10	49857419	49858391
chr10	50311523	50313489
chr10	50376916	50378000
chr10	51792085	51792614
chr10	51992552	51993210
chr10	51993936	51995300
chr10	52462815	52463427
chr10	52610498	52611481
chr10	53300087	53301200
chr10	53349338	53349995
chr10	53399821	53400607
chr10	53794488	53795809
chr10	54934452	54935536
chr10	55788928	55789834
chr10	55798752	55799900
chr10	55878283	55878991
chr10	56059150	56059700
chr10	56096744	56097711
chr10	56097987	56099195
chr10	56206002	56206852
chr10	56654640	56655865
chr10	57164268	57165896
chr10	57206823	57207469
chr10	57291380	57292850
chr10	57296802	57297518
chr10	57351323	57352058
chr10	57447209	57447857
chr10	57514002	57515243
chr10	57548226	57549844
chr10	57717915	57719000
chr10	57804216	57804873
chr10	57845834	57846472
chr10	57960169	57960808
chr10	58274352	58276157
chr10	58333787	58334368
chr10	58552799	58554050
chr10	59091243	59092304
chr10	59235852	59236722
chr10	59671647	59674100
chr10	60270274	60270993
chr10	60740401	60741768
chr10	63004062	63005318
chr10	63173802	63174950
chr10	63343420	63344057
chr10	63441009	63442100
chr10	63472452	63473600
chr10	63485910	63486996
chr10	63539053	63539702
chr10	65102259	65103050
chr10	65671752	65673044
chr10	65732952	65734377
chr10	65933010	65933868
chr10	66211229	66212278
chr10	66269952	66270743
chr10	66326829	66328064
chr10	66367467	66368189
chr10	66457582	66458289
chr10	66560199	66561589
chr10	66588579	66590917
chr10	67261152	67262600
chr10	67313594	67314296
chr10	67428402	67429850
chr10	67654313	67655600
chr10	67738757	67740821
chr10	68020800	68022054
chr10	68257904	68259170
chr10	68543952	68545402
chr10	68700851	68701408
chr10	68716486	68717893
chr10	69332652	69333417
chr10	69494217	69495035
chr10	69881652	69883100
chr10	70102452	70103522
chr10	70290637	70291952
chr10	70323594	70324284
chr10	70363687	70365012
chr10	70685571	70686200
chr10	70942469	70943404
chr10	71561633	71562950
chr10	71874063	71874645
chr10	72082902	72083556
chr10	72117699	72118321
chr10	73245498	73246550
chr10	73823098	73824324
chr10	74415252	74416548
chr10	74499453	74500681
chr10	74569152	74570668
chr10	74583548	74584700
chr10	74632869	74634050
chr10	74826439	74827488
chr10	75011005	75012050
chr10	76365093	76366382
chr10	76669045	76670150
chr10	77046402	77047201
chr10	77871436	77872412
chr10	77933052	77934500
chr10	78033230	78034098
chr10	78038232	78038888
chr10	78054274	78054928
chr10	78185795	78187136
chr10	78214868	78215402
chr10	78215434	78216350
chr10	79017208	79018550
chr10	79071749	79072446
chr10	80869942	80870660
chr10	81069083	81069776
chr10	81089502	81090950
chr10	81510102	81511850
chr10	81590680	81591650
chr10	81816346	81818070
chr10	82673491	82674376
chr10	82708197	82708774
chr10	83523155	83524310
chr10	84120859	84121722
chr10	84908246	84908891
chr10	84943600	84944362
chr10	85415546	85417100
chr10	85781897	85783080
chr10	85811052	85811754
chr10	85852353	85853600
chr10	86234759	86235346
chr10	86882198	86883248
chr10	87609296	87609872
chr10	87839052	87840016
chr10	87977009	87977630
chr10	88001384	88002526
chr10	88905676	88907450
chr10	89374923	89375450
chr10	89530902	89532374
chr10	89843052	89844474
chr10	89929978	89930713
chr10	89994039	89994943
chr10	90058549	90060050
chr10	90120043	90121250
chr10	90445557	90446435
chr10	90494814	90495439
chr10	90629212	90630504
chr10	90699123	90700400
chr10	90704052	90704811
chr10	90910589	90911879
chr10	91862868	91864243
chr10	92184708	92185379
chr10	92545452	92546858
chr10	92557302	92558750
chr10	92723652	92725061
chr10	92773264	92773949
chr10	93592027	93592816
chr10	93943195	93944300
chr10	95133598	95134580
chr10	95556407	95558150
chr10	95583252	95584766
chr10	95652252	95653625
chr10	96121281	96121940
chr10	96213242	96213869
chr10	96712724	96713741
chr10	96871616	96872600
chr10	97470068	97470500
chr10	97794852	97796150
chr10	98213984	98214740
chr10	98319615	98320517
chr10	98378936	98379600
chr10	98547173	98548400
chr10	98550324	98551054
chr10	98598711	98600045
chr10	98634922	98635987
chr10	98664152	98664793
chr10	98665970	98667531
chr10	98731683	98732821
chr10	98986902	98988044
chr10	99032376	99033800
chr10	99101919	99103312
chr10	99104159	99105027
chr10	99175410	99176277
chr10	99404757	99405350
chr10	99573243	99574239
chr10	99622521	99623244
chr10	99952902	99954059
chr10	100092102	100093293
chr10	100779283	100779996
chr10	101504802	101505566
chr10	101647020	101647748
chr10	101897352	101898107
chr10	101914061	101914679
chr10	102085002	102086150
chr10	102830464	102831408
chr10	102831455	102832550
chr10	104636802	104637687
chr10	105010271	105013100
chr10	105149984	105150616
chr10	105225841	105227041
chr10	105234266	105234998
chr10	105271302	105272600
chr10	105288180	105289073
chr10	105336327	105337141
chr10	105363594	105364344
chr10	105775553	105776104
chr10	105905502	105908417
chr10	106069366	106070600
chr10	106317702	106319150
chr10	106411954	106413311
chr10	106711596	106712288
chr10	106772279	106773300
chr10	107099063	107100302
chr10	107188763	107190418
chr10	107408297	107409795
chr10	107454656	107455550
chr10	107470752	107471510
chr10	107569603	107571177
chr10	107621442	107622950
chr10	107960952	107962400
chr10	108573102	108574401
chr10	109121334	109122029
chr10	109269629	109270384
chr10	109366145	109367150
chr10	109525474	109526077
chr10	109678798	109680068
chr10	109993152	109994450
chr10	110197396	110197939
chr10	110508552	110509626
chr10	110554008	110555000
chr10	110826656	110827387
chr10	110855202	110857634
chr10	110976402	110977067
chr10	111488652	111489447
chr10	112232286	112233439
chr10	113535633	113536372
chr10	113547748	113548850
chr10	114051552	114052700
chr10	114111037	114112100
chr10	114505752	114507200
chr10	114770352	114771650
chr10	114819653	114820403
chr10	114905604	114907100
chr10	115060630	115061889
chr10	115101294	115102249
chr10	115738002	115739300
chr10	115853536	115854200
chr10	116176260	116178050
chr10	116290308	116290972
chr10	116830039	116831150
chr10	116892141	116893099
chr10	117032407	117033432
chr10	117341952	117343709
chr10	117419564	117420918
chr10	117485952	117486838
chr10	118183752	118185076
chr10	118407740	118408386
chr10	118920354	118921345
chr10	119052119	119052704
chr10	119838552	119840350
chr10	120061036	120062104
chr10	120144773	120145454
chr10	120200502	120202100
chr10	120908052	120909489
chr10	120937869	120939163
chr10	121126393	121127249
chr10	121433261	121434589
chr10	121445640	121446478
chr10	121483754	121485121
chr10	121755630	121756307
chr10	122154271	122155664
chr10	122243750	122245098
chr10	122583917	122584657
chr10	122705371	122706142
chr10	122772469	122773147
chr10	122801223	122802500
chr10	123033861	123034421
chr10	123686252	123686754
chr10	123757518	123758141
chr10	124544958	124547000
chr10	124701552	124702858
chr10	124826183	124826903
chr10	124974706	124975727
chr10	125221664	125222920
chr10	125403263	125406231
chr10	125767357	125768450
chr10	125858809	125859649
chr10	125889252	125890850
chr10	125939157	125939803
chr10	126246252	126247400
chr10	126355847	126357150
chr10	126394529	126395228
chr10	126948252	126950750
chr10	126958452	126959746
chr10	126978818	126980136
chr10	127098870	127100274
chr10	127104364	127104800
chr10	127104952	127106125
chr10	127495485	127497091
chr10	127895681	127896402
chr10	127929614	127930231
chr10	128180202	128181645
chr10	128215611	128217044
chr10	128240161	128241524
chr10	128350018	128351150
chr10	128358420	128359666
chr10	128370258	128371400
chr10	128382434	128383080
chr10	129716841	129717950
chr10	129751308	129751938
chr10	129800507	129801433
chr10	129921795	129923447
chr10	129978552	129980300
chr11	3004198	3004683
chr11	3059166	3060059
chr11	3092295	3094521
chr11	3189608	3191078
chr11	3434952	3436193
chr11	5196658	5197463
chr11	5290968	5291881
chr11	7135472	7136023
chr11	7138752	7139590
chr11	7968534	7969800
chr11	8047302	8048731
chr11	8357574	8358832
chr11	8528052	8529040
chr11	8563302	8564887
chr11	9018035	9018818
chr11	9031518	9032600
chr11	10987900	10989050
chr11	10997802	10999250
chr11	11008650	11010046
chr11	11013649	11017100
chr11	11361102	11363000
chr11	11687952	11689550
chr11	11708202	11710071
chr11	11771957	11772802
chr11	12458802	12460100
chr11	16491789	16492428
chr11	16835352	16836719
chr11	16841703	16842650
chr11	16983402	16984349
chr11	17059341	17060000
chr11	17060015	17060706
chr11	17314300	17314901
chr11	17368548	17369204
chr11	17558194	17559200
chr11	17910775	17912000
chr11	17967806	17969000
chr11	17970688	17971330
chr11	18196541	18197458
chr11	18314621	18315478
chr11	18840552	18841850
chr11	19011852	19012823
chr11	19454766	19455722
chr11	19942906	19943700
chr11	20814903	20816299
chr11	20867913	20868709
chr11	20935752	20936878
chr11	21137955	21140227
chr11	21903568	21904848
chr11	21907641	21909288
chr11	22271233	22272333
chr11	22773155	22773846
chr11	23040980	23041696
chr11	23949600	23950100
chr11	23976573	23977121
chr11	23979248	23980005
chr11	23980706	23982270
chr11	26286588	26287659
chr11	27928152	27930327
chr11	28264951	28266650
chr11	28383907	28385105
chr11	28441079	28441977
chr11	28634553	28635567
chr11	28805813	28807279
chr11	29030294	29030921
chr11	29146903	29147606
chr11	29272771	29274616
chr11	29328550	29329459
chr11	29739768	29740700
chr11	30060855	30062288
chr11	30143302	30144549
chr11	30165258	30169400
chr11	30620346	30621500
chr11	30643649	30644327
chr11	31095252	31096700
chr11	31291902	31292764
chr11	31633602	31634900
chr11	31696023	31696693
chr11	31800102	31801550
chr11	31919543	31921250
chr11	31986102	31988300
chr11	32136773	32137490
chr11	32230916	32232137
chr11	32232852	32233640
chr11	32465375	32466054
chr11	33121152	33122539
chr11	33412358	33414058
chr11	33635952	33636808
chr11	33749336	33750538
chr11	33760650	33762050
chr11	33766518	33767175
chr11	33832188	33832948
chr11	34248112	34249171
chr11	35350715	35351398
chr11	35441047	35441731
chr11	35583042	35583736
chr11	35647644	35648706
chr11	35732690	35733778
chr11	35740386	35741675
chr11	35746507	35748200
chr11	35849352	35850800
chr11	35922720	35923459
chr11	36033777	36034424
chr11	36034512	36035112
chr11	37935668	37936453
chr11	38004252	38005772
chr11	40210739	40212360
chr11	40215593	40216666
chr11	40282584	40283489
chr11	40386605	40387700
chr11	40508060	40508688
chr11	40547175	40548324
chr11	41446734	41447686
chr11	41908602	41909623
chr11	42232902	42234950
chr11	43077135	43078250
chr11	43230252	43231529
chr11	43308856	43309475
chr11	43382806	43384045
chr11	43439652	43440688
chr11	43732602	43734014
chr11	43969341	43969951
chr11	44509833	44511375
chr11	44554020	44554850
chr11	44645954	44647333
chr11	44654959	44656188
chr11	45608802	45609543
chr11	45720509	45721700
chr11	45878331	45880215
chr11	45908652	45909950
chr11	46250535	46251166
chr11	46489018	46489954
chr11	48601917	48602559
chr11	48647461	48648193
chr11	48650352	48652400
chr11	48666552	48668630
chr11	48669140	48671150
chr11	48684252	48686000
chr11	49017110	49018514
chr11	49061973	49062666
chr11	49063230	49065041
chr11	49084302	49085600
chr11	49577842	49579625
chr11	49744166	49744925
chr11	49799946	49800604
chr11	50050391	50051000
chr11	50067231	50067927
chr11	50445402	50446172
chr11	50744708	50745808
chr11	50752976	50753628
chr11	51077798	51078288
chr11	51395883	51396624
chr11	51419639	51420648
chr11	51432817	51434000
chr11	51635996	51637735
chr11	52146683	52147524
chr11	52187616	52188494
chr11	52209992	52210870
chr11	53305002	53306300
chr11	53574879	53576150
chr11	53663082	53663988
chr11	53875023	53876536
chr11	53953095	53954750
chr11	53959460	53960250
chr11	53968752	53970103
chr11	54844752	54846372
chr11	55199526	55200379
chr11	55231152	55232286
chr11	55241274	55242109
chr11	55346502	55347476
chr11	56060036	56061372
chr11	56567072	56568657
chr11	57280978	57281792
chr11	57344652	57345397
chr11	57366343	57367542
chr11	57396102	57397007
chr11	57586302	57587900
chr11	57920133	57921054
chr11	58120675	58121602
chr11	58773102	58774374
chr11	59272002	59273300
chr11	59478046	59478943
chr11	59545602	59546862
chr11	60086352	60087800
chr11	60268155	60268700
chr11	62633870	62634959
chr11	63348102	63349248
chr11	63959052	63960316
chr11	64281991	64282687
chr11	64440351	64441550
chr11	64516945	64517687
chr11	66659502	66660471
chr11	66695202	66696599
chr11	66812349	66812749
chr11	66830802	66832100
chr11	67709999	67711550
chr11	67964052	67965500
chr11	68850250	68851676
chr11	68852952	68854761
chr11	68854830	68855491
chr11	69222319	69224421
chr11	69475602	69476399
chr11	70481352	70483095
chr11	71394973	71395701
chr11	71809023	71810343
chr11	72836202	72837620
chr11	72884962	72885636
chr11	72897852	72899329
chr11	72951421	72952039
chr11	74206711	74207750
chr11	74451664	74452395
chr11	74684082	74684935
chr11	76281423	76282218
chr11	76460721	76461800
chr11	77796836	77798208
chr11	78028752	78030200
chr11	80774580	80775216
chr11	81336015	81336690
chr11	81401802	81402879
chr11	81425352	81427550
chr11	81845958	81847400
chr11	81848555	81849211
chr11	81988078	81988972
chr11	82804328	82806050
chr11	83083902	83087679
chr11	83256108	83257250
chr11	83280419	83281400
chr11	84626508	84627596
chr11	86070400	86072000
chr11	86399952	86401250
chr11	86406249	86407444
chr11	86459667	86460441
chr11	87235511	87237910
chr11	87239352	87241752
chr11	87256452	87257082
chr11	87257160	87257750
chr11	87261252	87263716
chr11	87275517	87276950
chr11	87641375	87642950
chr11	87880902	87882954
chr11	87961952	87963160
chr11	87994174	87995600
chr11	88054002	88054769
chr11	88143852	88145150
chr11	88280984	88282100
chr11	88356151	88357250
chr11	88466103	88467350
chr11	88885337	88886420
chr11	89047937	89049179
chr11	89838618	89840415
chr11	89890464	89891082
chr11	90059115	90059933
chr11	90098652	90099800
chr11	90110766	90111393
chr11	90409561	90410802
chr11	90548998	90549703
chr11	91996009	91997475
chr11	93332883	93333370
chr11	93348971	93349550
chr11	93361302	93362294
chr11	93469801	93470658
chr11	93624135	93624692
chr11	93746643	93747105
chr11	93816623	93817499
chr11	93824059	93825200
chr11	93828984	93829872
chr11	94006061	94007462
chr11	94094352	94095167
chr11	94189265	94190051
chr11	94289202	94290500
chr11	94336752	94337574
chr11	94404910	94406000
chr11	95493521	95494097
chr11	95537372	95538206
chr11	98768592	98769753
chr11	98927061	98927713
chr11	99291552	99292725
chr11	100573348	100574450
chr11	100813287	100814116
chr11	100840867	100841506
chr11	101001421	101002550
chr11	101465539	101466800
chr11	101487852	101490500
chr11	101502852	101504701
chr11	101519317	101521845
chr11	102069185	102069800
chr11	102110212	102110829
chr11	103107102	103109750
chr11	103172910	103174087
chr11	103243019	103244150
chr11	103526952	103528864
chr11	103582458	103583241
chr11	103651060	103651688
chr11	103701702	103703150
chr11	104629127	104629822
chr11	105368677	105370250
chr11	105593218	105593844
chr11	105927462	105928382
chr11	105996223	105996912
chr11	106227265	106228003
chr11	106524725	106525483
chr11	106905430	106906091
chr11	107186717	107188011
chr11	107334134	107335408
chr11	107639789	107640560
chr11	108778482	108779701
chr11	108873394	108873950
chr11	108986202	108987650
chr11	109224329	109225051
chr11	109333076	109334476
chr11	109334618	109336100
chr11	109358105	109359500
chr11	109721592	109722768
chr11	110642502	110644100
chr11	111073232	111074583
chr11	111270114	111271400
chr11	112730952	112732250
chr11	113570742	113572550
chr11	113788264	113788921
chr11	114164557	114165306
chr11	114458693	114459832
chr11	114598541	114599479
chr11	114695052	114695966
chr11	114932505	114933959
chr11	115073052	115074200
chr11	115273635	115275309
chr11	116384542	116385526
chr11	116933239	116934139
chr11	117173703	117174834
chr11	117177552	117179717
chr11	117685625	117686274
chr11	117686316	117687345
chr11	118351979	118352900
chr11	118372902	118374050
chr11	119059458	119060000
chr11	119166408	119167042
chr11	119382702	119384900
chr11	119570089	119571633
chr11	119901194	119901802
chr11	120003252	120004446
chr11	120118216	120119300
chr11	120124770	120126200
chr11	120211019	120211868
chr11	120493918	120495650
chr11	121563756	121565524
chr11	121817352	121818383
chr12	3109713	3110047
chr12	3237559	3239150
chr12	3309525	3311150
chr12	3322752	3324050
chr12	3358752	3359988
chr12	3370602	3372335
chr12	3374202	3375283
chr12	3385771	3386600
chr12	3425502	3426903
chr12	3426915	3427747
chr12	3536960	3538400
chr12	3823003	3824300
chr12	3855935	3856850
chr12	3886902	3888500
chr12	3959590	3960427
chr12	4187977	4188931
chr12	4513895	4514693
chr12	4554514	4555780
chr12	4799887	4800928
chr12	4847802	4849100
chr12	4850240	4850896
chr12	4924220	4925600
chr12	5094252	5095466
chr12	5107978	5108610
chr12	5219807	5221550
chr12	5222270	5222935
chr12	5274641	5275991
chr12	8214416	8215033
chr12	8319729	8320906
chr12	8370402	8372457
chr12	8386268	8386927
chr12	8392838	8394200
chr12	8401452	8402198
chr12	8442299	8443428
chr12	8479176	8480450
chr12	8481329	8482090
chr12	8505760	8506285
chr12	8645318	8645976
chr12	8647002	8648600
chr12	8681019	8681763
chr12	8954183	8955500
chr12	9037002	9037979
chr12	9118620	9120200
chr12	9120205	9121400
chr12	9235057	9235702
chr12	9696045	9696840
chr12	10397664	10398332
chr12	11272942	11273662
chr12	11398049	11399150
chr12	11462883	11463500
chr12	11913203	11914222
chr12	12232229	12233108
chr12	12269766	12271100
chr12	12362907	12363640
chr12	12597225	12598680
chr12	12691520	12692172
chr12	12948815	12949541
chr12	13166190	13167350
chr12	13261452	13262750
chr12	13851678	13852505
chr12	14095600	14096246
chr12	14156352	14158090
chr12	15267402	15268207
chr12	15609871	15610505
chr12	15745498	15746043
chr12	15807225	15808166
chr12	16267452	16268266
chr12	16539034	16540509
chr12	16575252	16577000
chr12	17190702	17191941
chr12	17560938	17561750
chr12	17563860	17565650
chr12	17727552	17728552
chr12	17735743	17736800
chr12	17888139	17889959
chr12	20202736	20203196
chr12	20995728	20997214
chr12	21141436	21142684
chr12	21232806	21234350
chr12	21291440	21292898
chr12	21379035	21380222
chr12	21432218	21432866
chr12	21468858	21470150
chr12	25221252	25223177
chr12	25285414	25286585
chr12	25351380	25352461
chr12	25382238	25382750
chr12	25392469	25393794
chr12	25419195	25420679
chr12	25439895	25440500
chr12	25526052	25526915
chr12	25809102	25809947
chr12	26449611	26450306
chr12	26752036	26754050
chr12	27099401	27100380
chr12	28288791	28289805
chr12	29145431	29146095
chr12	29780576	29781800
chr12	30618855	30619567
chr12	30838752	30839710
chr12	31281496	31282250
chr12	31744096	31744992
chr12	31875934	31877279
chr12	32060893	32061853
chr12	32265716	32266850
chr12	32590240	32591300
chr12	32658067	32658751
chr12	33119743	33120332
chr12	33171366	33172344
chr12	33408852	33410450
chr12	33771364	33771943
chr12	33877878	33878800
chr12	33998652	33999933
chr12	34064389	34065800
chr12	34088003	34089050
chr12	34165612	34166187
chr12	34262514	34263300
chr12	35213411	35214538
chr12	35747963	35748846
chr12	35866990	35868200
chr12	35997402	35998700
chr12	36644202	36645501
chr12	36707802	36709168
chr12	36984902	36986150
chr12	37039369	37040450
chr12	37235952	37237102
chr12	37639344	37640750
chr12	37868960	37869648
chr12	38496177	38497400
chr12	38500410	38501073
chr12	39027888	39029130
chr12	39068802	39070100
chr12	39176600	39177950
chr12	39505432	39507897
chr12	39514752	39516050
chr12	39569952	39571400
chr12	39655349	39656591
chr12	39764976	39765942
chr12	39950222	39951650
chr12	40441463	40442293
chr12	40646844	40648100
chr12	40682758	40683940
chr12	40717651	40718426
chr12	41203750	41205200
chr12	42827728	42829340
chr12	43429902	43431350
chr12	43528261	43529387
chr12	43625258	43626800
chr12	43921718	43922323
chr12	44927952	44929342
chr12	44944568	44945191
chr12	44945246	44945900
chr12	44985599	44986789
chr12	45401357	45402187
chr12	45539569	45540184
chr12	45563654	45564650
chr12	45625955	45626610
chr12	45958602	45960092
chr12	46113727	46115268
chr12	46174152	46176352
chr12	46934052	46935350
chr12	47621683	47622303
chr12	47735652	47736662
chr12	47746602	47748050
chr12	48265037	48266309
chr12	49323148	49323786
chr12	49385163	49386357
chr12	49712714	49713950
chr12	49979366	49980089
chr12	50478440	50479015
chr12	50484252	50485550
chr12	50502267	50502800
chr12	50584752	50585698
chr12	50750103	50750912
chr12	51645402	51646793
chr12	51799548	51800171
chr12	51866262	51866963
chr12	52129189	52130600
chr12	52218381	52220150
chr12	52983252	52984639
chr12	54347840	54350271
chr12	54352302	54353748
chr12	54536441	54537116
chr12	54688458	54689600
chr12	54989394	54990500
chr12	55797779	55800200
chr12	56489354	56489989
chr12	56937357	56938027
chr12	57027040	57028067
chr12	57446451	57447117
chr12	57883417	57884600
chr12	58193802	58194950
chr12	58260768	58261634
chr12	58280052	58281311
chr12	58567436	58568552
chr12	58877348	58878122
chr12	59613205	59614108
chr12	59636976	59637625
chr12	59657042	59658050
chr12	60112319	60113814
chr12	60141261	60142198
chr12	60167423	60168029
chr12	60319828	60321950
chr12	60431418	60432650
chr12	66018901	66019526
chr12	66176585	66177284
chr12	66358752	66361198
chr12	66369020	66369885
chr12	66482802	66483850
chr12	67439802	67441100
chr12	67625652	67626800
chr12	68111848	68112587
chr12	68160589	68161246
chr12	68319984	68322650
chr12	69310029	69310740
chr12	69563822	69564972
chr12	69829525	69830792
chr12	69928563	69929600
chr12	70011026	70012195
chr12	71448486	71449359
chr12	71468147	71469067
chr12	71491985	71493165
chr12	72148630	72149569
chr12	72318395	72319642
chr12	72395015	72395918
chr12	73044252	73045550
chr12	73057626	73058750
chr12	73340166	73341159
chr12	73454904	73455566
chr12	73466652	73468213
chr12	73597578	73598553
chr12	74468581	74469388
chr12	75242686	75244100
chr12	75905033	75905568
chr12	77468946	77469500
chr12	77996445	77997591
chr12	79878508	79879971
chr12	81861392	81861795
chr12	82719837	82720614
chr12	83174029	83174638
chr12	83412877	83413605
chr12	83571341	83571955
chr12	84145446	84146450
chr12	85488852	85489743
chr12	85558077	85559008
chr12	87159060	87159812
chr12	87210087	87211250
chr12	87897402	87898700
chr12	88000008	88001096
chr12	88127399	88128594
chr12	88167402	88168700
chr12	88174446	88175046
chr12	88200607	88201550
chr12	88640758	88641400
chr12	88783991	88785046
chr12	89626986	89627879
chr12	89665122	89666300
chr12	89688713	89689948
chr12	89960860	89962056
chr12	90057093	90058100
chr12	90079284	90081050
chr12	90387149	90388250
chr12	90899352	90900620
chr12	90913079	90913871
chr12	91049933	91051700
chr12	91370202	91372100
chr12	91882002	91883300
chr12	92193247	92193946
chr12	92250398	92251070
chr12	92500902	92501961
chr12	92503644	92504750
chr12	92552261	92553162
chr12	92564147	92564963
chr12	92622485	92623106
chr12	92638976	92639614
chr12	92845752	92847050
chr12	92905918	92906600
chr12	92917514	92918750
chr12	93054108	93054859
chr12	93116552	93116900
chr12	93116958	93117607
chr12	93184602	93185380
chr12	93479052	93479750
chr12	93531024	93532174
chr12	93856748	93857861
chr12	93975725	93976782
chr12	94666002	94667112
chr12	96729702	96730615
chr12	96785169	96786129
chr12	96932652	96934087
chr12	97001352	97002165
chr12	97800905	97801404
chr12	98599722	98600453
chr12	98713765	98715799
chr12	99244069	99245150
chr12	99284217	99285667
chr12	99496588	99498408
chr12	99535205	99536137
chr12	99783144	99784250
chr12	99865752	99867200
chr12	99912402	99913500
chr12	100212003	100212789
chr12	100249030	100250303
chr12	100467852	100469300
chr12	100877724	100878954
chr12	100882781	100883812
chr12	100995634	100996285
chr12	101121195	101122340
chr12	101195802	101197400
chr12	101202851	101203493
chr12	101278291	101279138
chr12	101310982	101311772
chr12	101348615	101349050
chr12	101543160	101543821
chr12	102133491	102134176
chr12	102164235	102164993
chr12	102321267	102322850
chr12	103150512	103151920
chr12	103212854	103215050
chr12	103302817	103304000
chr12	103439450	103440038
chr12	103736498	103737800
chr12	104551602	104553950
chr12	104606398	104606900
chr12	104750991	104752754
chr12	104770605	104771480
chr12	105536836	105538250
chr12	105653352	105655013
chr12	105656705	105657416
chr12	105660433	105661135
chr12	106062252	106063850
chr12	106064459	106065306
chr12	106177457	106178271
chr12	106265607	106266437
chr12	106269285	106270195
chr12	106331202	106332108
chr12	106515796	106516641
chr12	106592213	106593431
chr12	106789152	106790900
chr12	106795138	106796600
chr12	106822752	106823404
chr12	107136587	107138173
chr12	107142811	107143700
chr12	107198521	107199758
chr12	107200588	107201885
chr12	107212207	107212825
chr12	107248506	107249127
chr12	107353310	107354261
chr12	108160966	108161814
chr12	108573114	108574400
chr12	108823688	108824750
chr12	109050447	109051550
chr12	109121817	109123355
chr12	109165878	109167182
chr12	109417862	109418577
chr12	109470065	109470950
chr12	109477302	109478024
chr12	109558302	109559900
chr12	109603157	109603982
chr12	109631502	109632274
chr12	109906384	109907156
chr12	110031966	110033608
chr12	110070763	110071441
chr12	110140973	110141548
chr12	110190552	110192462
chr12	110198014	110198891
chr12	110227324	110228064
chr12	110322882	110324838
chr12	110987652	110988624
chr12	111684796	111685967
chr12	111723990	111724655
chr12	112083012	112084253
chr12	112087684	112089175
chr12	112127021	112128500
chr12	112381475	112382199
chr12	112776394	112777137
chr12	112929217	112930166
chr12	113695798	113696899
chr12	113754656	113756128
chr12	113855122	113856753
chr12	113885987	113887235
chr12	113984617	113985800
chr12	114035505	114036800
chr12	114425484	114426136
chr12	114458457	114459068
chr12	117285969	117286814
chr12	117315278	117317000
chr12	117377034	117378029
chr12	117385089	117386750
chr12	117419802	117421222
chr12	117470279	117470989
chr12	117643888	117644571
chr12	117823148	117824450
chr12	118285778	118287200
chr12	118292337	118293224
chr12	118392521	118393250
chr12	118434848	118435509
chr12	118453111	118453782
chr12	118478071	118478693
chr12	118583283	118584088
chr12	118975002	118976300
chr12	119110011	119111046
chr12	119227283	119228750
chr12	119395912	119397200
chr12	119538752	119539400
chr12	119712898	119714150
chr12	119752521	119753900
chr12	119758422	119758951
chr12	119873502	119874583
chr12	120052797	120053900
chr12	120168702	120170189
chr12	120313023	120314450
chr12	120402245	120404105
chr12	120476878	120478061
chr12	120603163	120604391
chr12	120615074	120615826
chr12	120702654	120703786
chr12	121183602	121185329
chr12	121253434	121254122
chr13	3372014	3372421
chr13	3372863	3374000
chr13	3477332	3478100
chr13	3522252	3523100
chr13	3537418	3538050
chr13	3540165	3541016
chr13	3781477	3782750
chr13	3916858	3917601
chr13	4607967	4608713
chr13	4655052	4656650
chr13	5301108	5302337
chr13	5313972	5314642
chr13	5346919	5347592
chr13	5590646	5592350
chr13	5723273	5724500
chr13	5728275	5729078
chr13	5802556	5803270
chr13	5843990	5845250
chr13	5862334	5863722
chr13	5978802	5980250
chr13	6156856	6157820
chr13	6190752	6191900
chr13	6646452	6648268
chr13	8779468	8780075
chr13	8784102	8784878
chr13	8855204	8856200
chr13	9011292	9011787
chr13	9093163	9093879
chr13	9397842	9398518
chr13	9833369	9834226
chr13	9929015	9930050
chr13	9985138	9986148
chr13	10065277	10065800
chr13	10635965	10637014
chr13	10652387	10653841
chr13	11524602	11525961
chr13	12403776	12404695
chr13	12633852	12634677
chr13	13630452	13631250
chr13	13665402	13667178
chr13	13900795	13902029
chr13	13959852	13960580
chr13	14046258	14047645
chr13	14131064	14132606
chr13	14156352	14157239
chr13	14705452	14706226
chr13	15554502	15556424
chr13	15716252	15717099
chr13	15833139	15833999
chr13	15937365	15938600
chr13	16847691	16848950
chr13	16854252	16855675
chr13	17786957	17787589
chr13	18373977	18374822
chr13	18808718	18809268
chr13	19047384	19049000
chr13	19116785	19117491
chr13	19488059	19488489
chr13	19704479	19705100
chr13	19766173	19766941
chr13	20013078	20013694
chr13	20403102	20403894
chr13	20445684	20446828
chr13	20525438	20525941
chr13	21030434	21031632
chr13	21261317	21262700
chr13	21263774	21264303
chr13	21264777	21265322
chr13	21291459	21293150
chr13	21313699	21315050
chr13	21326086	21326722
chr13	21351107	21351827
chr13	21370896	21372215
chr13	21417815	21419756
chr13	21801463	21803217
chr13	21841796	21843050
chr13	21844902	21846662
chr13	21872027	21872818
chr13	21874521	21875510
chr13	21903758	21904850
chr13	21947019	21948167
chr13	21988302	21989057
chr13	22031652	22033400
chr13	22065725	22067249
chr13	22120236	22121480
chr13	22132007	22134060
chr13	22134503	22136394
chr13	22141972	22143820
chr13	23250098	23250866
chr13	23376702	23378374
chr13	23390066	23392220
chr13	23493310	23494377
chr13	23504399	23505800
chr13	23515989	23516697
chr13	23522422	23523799
chr13	23529254	23530288
chr13	23536902	23539250
chr13	23542125	23542957
chr13	23544852	23546300
chr13	23591988	23593400
chr13	23609022	23610284
chr13	23611080	23611714
chr13	23617996	23618670
chr13	23622415	23623835
chr13	23624928	23625878
chr13	23626489	23627886
chr13	23646451	23647550
chr13	23653851	23655423
chr13	23667246	23668250
chr13	23676829	23678655
chr13	23722152	23722956
chr13	23830684	23831803
chr13	23842902	23844408
chr13	23848386	23849458
chr13	23855061	23856350
chr13	24612977	24614004
chr13	25111791	25112856
chr13	25361278	25362151
chr13	25453602	25454977
chr13	26790633	26791386
chr13	28387154	28387848
chr13	28756041	28756693
chr13	28849319	28850750
chr13	29024892	29025676
chr13	29288459	29289650
chr13	29324202	29325350
chr13	29673481	29674700
chr13	29861249	29862393
chr13	30278143	30278799
chr13	30427602	30429200
chr13	32389159	32391172
chr13	32519980	32521098
chr13	32541333	32542700
chr13	32798063	32799500
chr13	32850684	32852000
chr13	32893973	32894669
chr13	32943470	32944399
chr13	33096070	33097293
chr13	34055802	34057503
chr13	34094261	34094926
chr13	34489602	34490551
chr13	34554402	34555058
chr13	34806852	34808300
chr13	35436724	35438450
chr13	35487315	35487939
chr13	35695599	35696277
chr13	36980184	36981200
chr13	37240602	37241962
chr13	40018250	40019295
chr13	40664510	40665232
chr13	41229854	41231012
chr13	41315202	41316030
chr13	41447202	41447931
chr13	41842668	41843455
chr13	42111216	42112260
chr13	43779413	43781150
chr13	44596752	44598200
chr13	46907869	46908950
chr13	48661152	48661993
chr13	49090020	49091150
chr13	49466462	49467683
chr13	49801238	49802450
chr13	51668904	51670100
chr13	51675700	51676356
chr13	51676406	51676850
chr13	51711069	51711846
chr13	51711873	51712450
chr13	52203775	52204492
chr13	52329060	52330400
chr13	54014871	54016354
chr13	54189402	54191229
chr13	55473025	55473500
chr13	56564207	56564961
chr13	56667400	56667988
chr13	56698629	56700189
chr13	56772352	56772967
chr13	56779359	56780467
chr13	56784539	56785538
chr13	58214077	58215662
chr13	59583252	59584337
chr13	59757959	59758744
chr13	59990749	59992100
chr13	60151938	60153066
chr13	60438402	60439049
chr13	62099836	62100628
chr13	62116575	62118200
chr13	62230815	62232200
chr13	62785471	62787200
chr13	62861502	62862211
chr13	62886612	62887554
chr13	62957052	62958650
chr13	63065781	63066926
chr13	63379602	63381050
chr13	63531801	63533900
chr13	63698605	63699440
chr13	63743352	63745117
chr13	63980861	63981513
chr13	64002239	64003250
chr13	64086552	64087391
chr13	64182187	64182898
chr13	64253052	64254162
chr13	64413523	64414271
chr13	64465274	64466010
chr13	64474452	64475900
chr13	64533759	64534572
chr13	65277102	65277920
chr13	65341302	65343655
chr13	65359241	65360134
chr13	67161343	67162177
chr13	67407002	67407631
chr13	67653290	67654294
chr13	67710307	67711011
chr13	67738348	67739004
chr13	67784101	67785128
chr13	67880694	67881336
chr13	68721152	68721805
chr13	69402102	69403232
chr13	69631602	69632418
chr13	70093323	70093911
chr13	70183097	70184150
chr13	70551855	70552550
chr13	70808510	70809247
chr13	71203159	71204819
chr13	71287002	71289156
chr13	71511552	71513202
chr13	72346902	72348500
chr13	72361859	72363018
chr13	72460946	72462216
chr13	73171243	73173050
chr13	73604737	73605415
chr13	73841815	73843100
chr13	74501013	74502200
chr13	74600319	74600982
chr13	74754857	74755602
chr13	74776751	74778500
chr13	74991501	74992163
chr13	75469926	75470600
chr13	75935015	75936200
chr13	75977385	75978682
chr13	76334696	76335800
chr13	76506342	76506936
[truncated: 5,888 more rows]
