# Supplementary material for: Atrx inactivation drives disease-defining phenotypes in glioma cells of origin through global epigenomic remodeling
Source: Nat Commun. 2018 Mar 13;9:1057. doi: 10.1038/s41467-018-03476-6 (PMC5849741; doi:10.1038/s41467-018-03476-6)
Supplement: Supplementary file 9 — Supplementary Data 6 [file 41467_2018_3476_MOESM9_ESM.xlsx]

## Sheet: Datafile6
				Chromosome	Start	Stop
				chr1	9788195	9788864
				chr1	13363137	13364345
				chr1	30997972	30999029
				chr1	31005838	31006567
				chr1	34067625	34068989
				chr1	36568756	36570129
				chr1	38892799	38893855
				chr1	39592724	39593409
				chr1	43502734	43503314
				chr1	53841765	53842155
				chr1	55188183	55188759
				chr1	58450098	58451108
				chr1	60610054	60611180
				chr1	63160654	63161355
				chr1	80336486	80337377
				chr1	82878655	82878881
				chr1	94076131	94076774
				chr1	99557636	99559441
				chr1	107887179	107888403
				chr1	121317233	121319662
				chr1	131890999	131891803
				chr1	132993560	132994511
				chr1	133219468	133220762
				chr1	135320578	135321139
				chr1	138521675	138521974
				chr1	153321975	153322730
				chr1	155179561	155180751
				chr1	179187086	179189187
				chr1	179371452	179374074
				chr1	183141133	183142600
				chr1	183949497	183950815
				chr1	193961513	193962457
				chr10	5958175	5960220
				chr10	7236247	7237226
				chr10	9213424	9213675
				chr10	9620634	9621493
				chr10	17667238	17667914
				chr10	17775467	17776275
				chr10	19654060	19654675
				chr10	30522992	30523534
				chr10	39089906	39090330
				chr10	40603772	40604545
				chr10	42481612	42482084
				chr10	57206293	57206913
				chr10	57512239	57513572
				chr10	57909733	57910236
				chr10	59465753	59467138
				chr10	62801330	62802413
				chr10	66589529	66590691
				chr10	66598608	66599740
				chr10	67417784	67418343
				chr10	70622355	70622892
				chr10	79179548	79180543
				chr10	79516807	79518008
				chr10	81022138	81022540
				chr10	82226236	82227022
				chr10	82799955	82800769
				chr10	90626362	90627397
				chr10	92623631	92624525
				chr10	94407337	94408242
				chr10	98745653	98745897
				chr10	107599768	107600112
				chr10	115916583	115917835
				chr10	118890648	118891324
				chr10	120415946	120416872
				chr10	122422499	122423859
				chr10	125403156	125403862
				chr10	126496784	126497647
				chr11	6366192	6366966
				chr11	6375284	6376057
				chr11	7106926	7107883
				chr11	21138926	21139519
				chr11	21182170	21183088
				chr11	23156216	23157331
				chr11	23206090	23207582
				chr11	30143856	30144693
				chr11	31822859	31824102
				chr11	33047189	33049227
				chr11	51912413	51913133
				chr11	53953688	53954322
				chr11	60835040	60836523
				chr11	62206301	62206770
				chr11	62270735	62271315
				chr11	68199557	68201292
				chr11	69810620	69811492
				chr11	74710416	74710918
				chr11	77301997	77303589
				chr11	77921235	77922078
				chr11	79053063	79054125
				chr11	84097246	84098353
				chr11	85124565	85126364
				chr11	87881638	87883160
				chr11	89162891	89164403
				chr11	93857467	93858353
				chr11	95574355	95574988
				chr11	97141214	97142131
				chr11	98656060	98657846
				chr11	100711710	100712374
				chr11	102157713	102158428
				chr11	102178420	102179950
				chr11	102680157	102681104
				chr11	105945271	105947309
				chr11	106133820	106134460
				chr11	115396940	115398194
				chr11	118947139	118947689
				chr11	120521717	120522429
				chr12	4482926	4484653
				chr12	11441120	11441359
				chr12	28026512	28027667
				chr12	29222732	29222965
				chr12	40130091	40132200
				chr12	52791381	52792951
				chr12	52930076	52931908
				chr12	53605091	53605795
				chr12	54227326	54228045
				chr12	54353084	54355032
				chr12	71926680	71927401
				chr12	72116129	72118376
				chr12	77469826	77472427
				chr12	79939669	79940753
				chr12	81536113	81538382
				chr12	81891699	81892310
				chr12	92827580	92828047
				chr12	95192402	95192986
				chr12	103942795	103943799
				chr12	107023260	107023603
				chr12	110030458	110033269
				chr12	112403857	112405385
				chr12	118772405	118773071
				chr13	3372492	3373032
				chr13	3537410	3538116
				chr13	15554893	15556489
				chr13	17895135	17897119
				chr13	35833467	35834195
				chr13	43399122	43399727
				chr13	46059034	46060026
				chr13	46513901	46514857
				chr13	47024872	47026584
				chr13	55311375	55314014
				chr13	55794547	55795745
				chr13	55827982	55829222
				chr13	58229022	58230427
				chr13	58503059	58504627
				chr13	60277448	60278751
				chr13	63666081	63667651
				chr13	65213183	65214420
				chr13	78337874	78338967
				chr13	91600845	91602015
				chr13	96144958	96145896
				chr13	99584809	99585683
				chr13	104710567	104712370
				chr13	108679260	108681834
				chr13	112476621	112477592
				chr14	27353664	27354217
				chr14	31528463	31530082
				chr14	32643295	32643848
				chr14	35123473	35124593
				chr14	35632788	35633708
				chr14	45839556	45840122
				chr14	48269061	48269711
				chr14	52633488	52634622
				chr14	52816387	52816909
				chr14	55251029	55251730
				chr14	62058269	62058723
				chr14	76814367	76815425
				chr14	79132324	79132837
				chr14	87816176	87817447
				chr14	115439513	115441281
				chr15	29592942	29593199
				chr15	36212452	36212919
				chr15	39028800	39030851
				chr15	46866733	46867504
				chr15	59006954	59008565
				chr15	68194225	68195013
				chr15	77135842	77137602
				chr15	78454737	78455730
				chr15	81696285	81697796
				chr15	82794026	82794830
				chr15	83610650	83611022
				chr15	85412124	85412710
				chr15	85500655	85502779
				chr15	93166757	93168048
				chr15	96117617	96119132
				chr15	100908770	100909510
				chr15	102376114	102376841
				chr16	4593446	4595173
				chr16	17807148	17807731
				chr16	27388889	27390884
				chr16	31081320	31081709
				chr16	31664141	31665423
				chr16	33062597	33063562
				chr16	35154934	35156001
				chr16	38089663	38090338
				chr16	50733476	50733999
				chr16	58408658	58409497
				chr16	70394002	70394269
				chr16	73750170	73751266
				chr16	76372688	76373409
				chr16	91044392	91044824
				chr16	94790872	94792869
				chr17	4994242	4996895
				chr17	5841145	5841993
				chr17	10429768	10430543
				chr17	10511368	10512693
				chr17	16062790	16063026
				chr17	26275712	26276264
				chr17	27069702	27070313
				chr17	30025165	30026087
				chr17	46168093	46169278
				chr17	46520873	46521304
				chr17	46993897	46995984
				chr17	48061107	48061664
				chr17	51318296	51318720
				chr17	63848379	63849631
				chr17	64486686	64486904
				chr17	64680665	64681166
				chr17	65962298	65963083
				chr17	66798169	66799681
				chr17	71533070	71533929
				chr17	72132078	72132400
				chr17	73186207	73187005
				chr17	74693498	74695176
				chr17	74738050	74738906
				chr17	74927917	74928787
				chr17	77446382	77447130
				chr17	82290501	82291274
				chr17	82331859	82332107
				chr17	83670614	83670871
				chr17	84864633	84866416
				chr17	87845610	87846091
				chr17	88464157	88465796
				chr17	88840258	88841206
				chr17	90604160	90604647
				chr17	94592415	94592807
				chr18	3004373	3006401
				chr18	5328256	5328732
				chr18	6057417	6058431
				chr18	6490271	6491454
				chr18	7868605	7870273
				chr18	9449438	9450073
				chr18	10097469	10098409
				chr18	15309509	15309883
				chr18	36720451	36721312
				chr18	38608794	38609774
				chr18	44975798	44977197
				chr18	44987818	44988736
				chr18	46901359	46902235
				chr18	49992447	49992847
				chr18	52754185	52755498
				chr18	54022159	54022827
				chr18	55048203	55049034
				chr18	58037875	58039421
				chr18	60908226	60909306
				chr18	69506060	69506506
				chr18	75527175	75528576
				chr18	76401575	76402355
				chr18	77304089	77304992
				chr18	77952604	77953373
				chr18	81183398	81184587
				chr18	83083198	83084536
				chr18	84758591	84759300
				chr19	3851476	3852557
				chr19	5474309	5475471
				chr19	6117938	6118614
				chr19	6399285	6400139
				chr19	7495636	7497432
				chr19	14671780	14672570
				chr19	16206937	16208423
				chr19	21347040	21347579
				chr19	21727799	21728460
				chr19	23833293	23833763
				chr19	24104548	24105749
				chr19	24644034	24644290
				chr19	26681252	26682388
				chr19	29325676	29326930
				chr19	32462459	32463127
				chr19	32832198	32832756
				chr19	38555514	38555788
				chr19	41921829	41922570
				chr19	53978177	53978704
				chr19	60832030	60832948
				chr19	61339829	61340505
				chr2	6793242	6794252
				chr2	18598024	18599118
				chr2	19579987	19580686
				chr2	20889575	20890893
				chr2	34162103	34162355
				chr2	34227713	34228768
				chr2	34609529	34610096
				chr2	44965145	44965789
				chr2	49306768	49307574
				chr2	58419148	58420157
				chr2	58998898	58999971
				chr2	63936262	63936689
				chr2	65076932	65077378
				chr2	70662736	70664156
				chr2	72816724	72819445
				chr2	80420638	80421759
				chr2	89076114	89076347
				chr2	89563101	89563626
				chr2	92022992	92026049
				chr2	96051793	96052836
				chr2	102240742	102241422
				chr2	102744385	102745244
				chr2	109731174	109731507
				chr2	109758017	109758589
				chr2	116946873	116947486
				chr2	125497579	125499653
				chr2	126500734	126501794
				chr2	136942174	136943505
				chr2	144993478	144994042
				chr2	152222810	152225372
				chr2	153353628	153356547
				chr2	156301426	156302405
				chr2	160557212	160557689
				chr2	165318433	165320514
				chr2	167014023	167014336
				chr2	174154605	174156328
				chr2	179777147	179778270
				chr2	181254802	181255894
				chr2	181665229	181667346
				chr3	8245429	8246706
				chr3	9609176	9610473
				chr3	16083356	16084696
				chr3	25065817	25066049
				chr3	30993333	30994738
				chr3	37538800	37540273
				chr3	39468497	39469149
				chr3	40753942	40754693
				chr3	41369153	41369835
				chr3	47776494	47777120
				chr3	51080634	51081891
				chr3	51143973	51146463
				chr3	51220399	51220812
				chr3	54538983	54539908
				chr3	58218802	58219482
				chr3	58809685	58811387
				chr3	60305186	60305819
				chr3	60651944	60653360
				chr3	65332497	65333569
				chr3	68930521	68930962
				chr3	84618630	84619465
				chr3	87710288	87710973
				chr3	88968816	88969282
				chr3	91884890	91886073
				chr3	95462791	95463903
				chr3	103084107	103084600
				chr3	103772261	103772960
				chr3	121948634	121949266
				chr3	132973207	132973691
				chr3	137529959	137531511
				chr3	145470417	145471216
				chr3	152058972	152060320
				chr4	8462887	8463610
				chr4	8617975	8619564
				chr4	11118057	11119493
				chr4	22284652	22285529
				chr4	34497940	34498695
				chr4	44246363	44247245
				chr4	46463828	46465906
				chr4	58924514	58925857
				chr4	81949853	81950893
				chr4	94222994	94223565
				chr4	97385432	97386948
				chr4	98590431	98591352
				chr4	101028949	101029850
				chr4	102887419	102888386
				chr4	108452347	108453849
				chr4	109349358	109350107
				chr4	116549803	116551011
				chr4	118966700	118967101
				chr4	119959903	119960398
				chr4	123341938	123342618
				chr4	123364324	123364845
				chr4	124335091	124335612
				chr4	124527690	124528615
				chr4	126210245	126211898
				chr4	126698808	126699449
				chr4	128483174	128484082
				chr4	128561367	128562551
				chr4	132594793	132595676
				chr4	133309175	133310230
				chr4	134107935	134108244
				chr4	135412169	135413144
				chr4	136913073	136913529
				chr4	137263200	137263728
				chr4	147315254	147316231
				chr4	151234720	151235948
				chr4	151648149	151648566
				chr4	151712727	151713605
				chr4	154335174	154336174
				chr4	154337809	154339358
				chr5	5380445	5381520
				chr5	9161115	9161696
				chr5	14873594	14874457
				chr5	15440471	15441368
				chr5	20206561	20208658
				chr5	24032056	24033150
				chr5	30890511	30891029
				chr5	31543580	31544261
				chr5	33361734	33362298
				chr5	34163424	34164406
				chr5	34530203	34530512
				chr5	43624530	43626305
				chr5	53981897	53982675
				chr5	54389859	54390938
				chr5	63157403	63158031
				chr5	66088206	66089778
				chr5	66154535	66156338
				chr5	76613003	76614175
				chr5	76732724	76734644
				chr5	77017842	77018345
				chr5	77694581	77695803
				chr5	79087126	79087343
				chr5	87233393	87234398
				chr5	88994160	88995058
				chr5	89104500	89105387
				chr5	91359651	91361055
				chr5	100406981	100407919
				chr5	104541684	104542766
				chr5	105357165	105357731
				chr5	108415227	108416379
				chr5	111199285	111200755
				chr5	115643954	115644585
				chr5	116181504	116183202
				chr5	119009974	119011492
				chr5	122950982	122952446
				chr5	123592159	123592821
				chr5	124133481	124134800
				chr5	124991182	124991611
				chr5	135663390	135664053
				chr5	144076726	144077656
				chr5	146578587	146579353
				chr5	147043039	147043561
				chr5	148241925	148242808
				chr5	149364080	149365272
				chr5	149863315	149865059
				chr6	8459441	8460439
				chr6	28211126	28212372
				chr6	29062814	29064200
				chr6	29998198	29999334
				chr6	34730405	34731337
				chr6	36140906	36141126
				chr6	37820943	37821732
				chr6	39155737	39158316
				chr6	42274412	42275377
				chr6	47997514	47999251
				chr6	54766885	54768305
				chr6	56747251	56747928
				chr6	56781901	56782805
				chr6	70794716	70794973
				chr6	71444013	71444978
				chr6	72849213	72850528
				chr6	83092037	83092685
				chr6	86799541	86800026
				chr6	90479398	90480938
				chr6	94649748	94651054
				chr6	100236875	100237894
				chr6	101327393	101327919
				chr6	113026033	113027940
				chr6	115758550	115758883
				chr6	117856992	117857831
				chr6	119493966	119494693
				chr6	119953322	119954277
				chr6	120616472	120617389
				chr6	123130654	123131740
				chr6	124807225	124808260
				chr6	124867403	124869118
				chr7	5014169	5014870
				chr7	13609747	13611005
				chr7	19543196	19543797
				chr7	20281728	20283098
				chr7	36340612	36341276
				chr7	51683832	51685227
				chr7	52071944	52072413
				chr7	59451647	59453166
				chr7	66484327	66485180
				chr7	69878054	69878342
				chr7	70902655	70903397
				chr7	73254436	73255283
				chr7	77504995	77507094
				chr7	87171343	87172244
				chr7	88716212	88717085
				chr7	88943488	88944069
				chr7	107307917	107308455
				chr7	121260574	121261287
				chr7	134169406	134170298
				chr7	140005026	140006198
				chr7	140123017	140123775
				chr7	140313559	140316310
				chr7	149135834	149136668
				chr8	11007461	11010123
				chr8	18846402	18847216
				chr8	26629330	26630272
				chr8	35941706	35942377
				chr8	47825896	47826876
				chr8	51841967	51842642
				chr8	70586249	70587221
				chr8	71751706	71753040
				chr8	73223474	73223958
				chr8	74000445	74001398
				chr8	74004854	74005244
				chr8	74049150	74049738
				chr8	86424197	86425239
				chr8	86520677	86522684
				chr8	87323642	87324624
				chr8	89408580	89409256
				chr8	90483052	90485804
				chr8	92872102	92872753
				chr8	105188632	105190144
				chr8	112392716	112393166
				chr8	113261129	113263613
				chr8	123061242	123063585
				chr8	123640635	123641977
				chr8	125855907	125857009
				chr8	127186753	127188039
				chr9	25060279	25060976
				chr9	30838110	30838623
				chr9	31018817	31019494
				chr9	37126173	37126878
				chr9	43551940	43552961
				chr9	47339563	47339898
				chr9	54997016	54998067
				chr9	56842122	56844099
				chr9	58883801	58884549
				chr9	59333989	59334580
				chr9	65193996	65195006
				chr9	65675328	65675727
				chr9	70350942	70351753
				chr9	70504485	70505481
				chr9	74448635	74449153
				chr9	75473422	75474007
				chr9	79914452	79915947
				chr9	82868151	82870143
				chr9	100586837	100588282
				chr9	102737396	102738103
				chr9	103267340	103267999
				chr9	106270995	106271706
				chr9	106365739	106368421
				chr9	106724405	106724919
				chr9	108208838	108209552
				chr9	109185172	109185414
				chr9	113840237	113841269
				chr9	120842751	120843190
				chr9	121455191	121456212
				chrX	8469964	8470755
				chrX	39502966	39503421
				chrX	45964287	45964588
				chrX	53524492	53525236
				chrX	91368026	91368962
				chrX	120116690	120119330
				chrX	120325296	120327835
				chrX	120762384	120762907
				chrX	122711208	122712651
				chrX	153929493	153930217
				chrX	159198181	159199125
				chrY	1266310	1268487
				chrY	1481329	1482713
				chrY	1793078	1793778
				chrY	2865958	2868185
