# Supplementary material for: Atrx inactivation drives disease-defining phenotypes in glioma cells of origin through global epigenomic remodeling
Source: Nat Commun. 2018 Mar 13;9:1057. doi: 10.1038/s41467-018-03476-6 (PMC5849741; doi:10.1038/s41467-018-03476-6)
Supplement: Supplementary file 10 — Supplementary Data 7 [file 41467_2018_3476_MOESM10_ESM.xlsx]

## Sheet: Datafile7
Mouse OLIGONUCLEOTIDES for genotyping
ATRX
Forward	GGTTTTAGATGAAAATGAAGAG
Reverse1	TGAACCTGGGGACTTCTTTG
Reverse2	CCACCATGATATTCGGCAAG
Tp53
X7	TATACTCAGAGCCGGCCT
X6.5	ACAGCGTGGTGGTACCTTAT
NEO	TCCTCGTGCTGCTTTACGGTATC
Mouse PRIMERS RT-qPCR
name	primer sequence
Agt_F	CCACGCTCTCTGGATTTATC
Agt_R	ACAGACACCGAGATGCTGTT
Akt1_F	TCGTGTGGCAGGATGTGTAT
Akt1_R	ACCTGGTGTCAGTCTCAGAGG
ApoE_F	AGACCCTGGAGGCTAAGGAC
ApoE_R	AGAGCCTTCATCTTCGCAAT
Atg12_F	CATTGACTTCATCAAAAAGTTCCTT
Atg12_R	GGCAAAGGACTGATTCACATAA
Carhsp1_F	CTCTTGAGGCCAAGGAACAG
Carhsp1_R	AGGGCTCACTAGCAGGTCAA
Cdk5 F	TGGACCCTGAGATTGTGAAGT
Cdk5 R	GACAGAATCCCAGGCCTTTC
Cdkn1c_F	CAGGACGAGAATCAAGAGCA
Cdkn1c_R	GCTTGGCGAAGAAGTCGT
Ctnnb1_F	TGCAGATCTTGGACTGGACA
Ctnnb1_R	AAGAACGGTAGCTGGGATCA
Cyr61_F	CAGCTCACTGAAGAGGCTTC
Cyr61_R	GCGTGCAGAGGGTTGAAAAG
Dcx_F	ACCTGGGATTTTCCTTTGGA
Dcx_R	GCTTTGTCTCGTTCGTCAAA
Ddr1 F	TGTGCCTAGGGAGACTGAAAC
Ddr1 R	TCCCTCTGGTCTATGGAGGA
Dpysl3_F	TCACCAAGGTCATGAGCAAGAG
Dpysl3_R	TTCCTTTCTTCCTGGCTTGTG
Dpysl4_F	AAATGGGGACATCGTGGA
Dpysl4_R	TACACAGCCTCGGCCTCTAC
Emilin1_F	GTGCCTACGTGGTGACTCG
Emilin1_R	CTCCGGTACATGATACTTCGGG
Emp1_F	AAGAGAGGACCAGACCAGCA
Emp1_R	CTTTTTGGTGACTTCTGAGTAGAGAAT
Fgfr3 F	CAGAGCAGCGAGTTGTGC
Fgfr3 R	CTGCTCCTGCTGGCTAGGT
Gfap_F	TCGAGATCGCCACCTACAG
Gfap_R	GTCTGTACAGGAATGGTGATGC
Gna13 F	GGTACCCCAGAGTGGTCTTG
Gna13 R	TCTCTGCAGTTGGGAAGTTG
Hspa2_F	GCGCCTCACCCAACTAGATA
Hspa2_R	CTTGCCATGTTGGAATACCC
Mfge8_F	ATATGGGTTTCATGGGCTTG
Mfge8_R	GAGGCTGTAAGCCACCTTGA
mGapdh_F	CAACTACATGGTCTACATGTTC
mGapdh_R	CTCGCTCCTGGAAGATG
Nkx2-1_F	AAAACTGCGGGGATCTGAG
Nkx2-1_R	TGCTTTGGACTCATCGACAT
Nkx6.2 F	GTGGGAAGGCAGCTTCAG
Nkx6.2 R	GAAGTGACTGCTCGGTTCCT
Notch1_F	CTGGACCCCATGGACATC
Notch1_R	AGGATGACTGCACACATTGC
Nr1d1_F	ACGACCCTGGACTCCAATAA
Nr1d1_R	CCATTGGAGCTGTCACTGTAGA
Ntrk2_F	TGCCCAGAGCAGGATAAGAT
Ntrk2_R	AAAGTCCTTGCGTGCATTGT
Olig1_F	GTTTCCTGGCATGCTTCC
Olig1_R	GCCCCTCTGGGTAGACACT
Olig2_F	AGACCGAGCCAACACCAG
Olig2_R	AAGCTCTCGAATGATCCTTCTTT
Pafah1b1_F	ACATGAACATGTGGTGGAATG
Pafah1b1_R	GTCCAGGCTTGCCACTTTT
Pdgfra_F	CAATCCAAAGATGTCCAGGTC
Pdgfra_R	ACCAAGTCAGGTCCCATTTAC
Pik3r1_F	GACGGCACTTTCCTTGTCC
Pik3r1_R	TGACTTCGCCGTCTACCAC
Plin3 F	CCACAGGATGCTGAAAAGG
Plin3 R	TGATGTCCCTGAACATGCTG
Plxnb3_F	TGCACTCCGTAGTGGTGGT
Plxnb3_R	GAGACCAGGGAGCCATCA
Prox1_F	CGACATCTCACCTTATTCAGGA
Prox1_R	TTGCCTTTTTCAAGTGATTGG
Ptprs_F	ACCTCAAGCCACACACCTTC
Ptprs_R	TCCTCCAGATCCATGTCCTC
Rac1 F	AGATGCAGGCCATCAAGTGT
Rac1 R	GAGCAGGCAGGTTTTACCAA
Rap1gap_F	GCGTAGACGGGGATGATACA
Rap1gap_R	AGGAAGGAGTCCCGCTTATG
Rbfox3_F	ACCTACAGCATCGGAACCAT
Rbfox3_R	TTGCTAGTAGGGGGTGAAGC
Rnd2_F	GCTGTGCTTATCTGCTTTGACA
Rnd2_R	TGAGTCTCTCCTTGCCACTTC
S100b_F	AACAACGAGCTCTCTCACTTCC
S100b_R	CTCCATCACTTTGTCCACCA
S1pr2_F	CCCAACTCCGGGACATAGA
S1pr2_R	ACAGCCAGTGGTTGGTTTTG
Smo_F	GCAAGCTCGTGCTCTGGT
Smo_R	GGGCATGTAGACAGCACACA
Stat3_F	GTTCCTGGCACCTTGGATT
Stat3_R	CAACGTGGCATGTGACTCTT
Timp2_F	CGTTTTGCAATGCAGACGTA
Timp2_R	GGAATCCACCTCCTTCTCG
Tmem176b F	TGCTTTCGGCTCTGAGGT
Tmem176b R	GAGGCCACTTTGACTCCATT
Traf4_R	CGGATAGCCAAGCCTAACAC
Traf4_F	ACCAACTTCCTCTGGACTATGC
Tspan4_F	GTGTTGCCTTGACTGACAGC
Tspan4_R	GGCGAACATGAGGTACTTGAC
Tubb3_F	GCGCATCAGCGTATACTACAA
Tubb3_R	TTCCAAGTCCACCAGAATGG
Tyro3_F	TGGCTGAGCTGCTCCTACTTTA
Tyro3_R	TGGGCAGTGCTGAGTTCCA
Vat1_F	TAGTGGCAGTGGGCGAAG
Vat1_R	GGGCTGATGGCACAGTTAC
Zfp703_F	TACCTGCAACCGCTGTCC
Zfp703_R	ATCTGCGAGCAGGTCTGG
Zmiz2_F	TCCTTTCCTGCCTGACCTC
Zmiz2_R	CTCATCACAATGGACACTTGC
Human PRIMERS RT-qPCR
name	primer sequence
hGNA13-F	TCGGGAAAAGACCTATGTGAA
hGNA13-R	CAACCAGCACCCTCATACCT
hGAPDH-F	CCCACATGGCCTCCAAGGAGTA
hGAPDH-R	GTGTACATGGCAACTGTGAGGAGG
