# Supplementary material for: Atrx inactivation drives disease-defining phenotypes in glioma cells of origin through global epigenomic remodeling
Source: Nat Commun. 2018 Mar 13;9:1057. doi: 10.1038/s41467-018-03476-6 (PMC5849741; doi:10.1038/s41467-018-03476-6)
Supplement: Supplementary file 11 — Supplementary Data 8 [file 41467_2018_3476_MOESM11_ESM.xlsx]

## Sheet: Datafile8
Mouse Atrx ChIP primers
name	primer sequence
mGapdh_F	TGACAAGAGGGCGAGCG
mGapdh_R	GGAAGCCGAAGTCAGGAAC
mTel 2_F	CAAGTTTAAGGTTGTGTTTGTCAC
mTel 2_R	AAATGAGTTGCAACAGGTACAAT
mTel X_F	TGTCTGGGTCTTTGGAGAGG
mTel X_R	CCTAACCCATCTGCTGGTTC
Mouse H3.3 ChIP primers
Gna13_1F	CCCAATGTAGGGACATTTCA
Gna13_1R	TTGGTCTGTCTGTTTTTCCA
Gna13_2F	ATTTAAGCTTTCCCTCCTGG
Gna13_2R	CAAGCACTCTGACCTACTTT
Gna13_3F	CTTTCAGCTCCTGAAGGATT
Gna13_3R	CGAGCTGGGTTACAATGATA
Gna13_4F	TCCCCTCTATGAAAAACACG
Gna13_4R	TTTAAACTGTGGTGGTGGAA
Gna13_5F	TCCTGACTTTAGCAATCCAC
Gna13_5R	ACTGGCTGCAGTAAACAATA
Gna13_6F	GGACTGACTTATAGTGCTGG
Gna13_6R	TTAGGGAGTTGGGGTAAAGA
Gna13_7F	TTATCAATAGTGCCCTGAGC
Gna13_7R	CCCGAATCTGGAAGGATAAG
Gna13_8F	GCAAACTGTAACGAAGGAAG
Gna13_8R	CCCTTTCCCATAGTTACTCG
Gfap_2AF	CTCATTAGGAGAACCTCAGC
Gfap_2AR	CTGTCATAGCAACAGCCTAT
Gfap_3AF	GAAGGTGGTCTCACAAATCT
Gfap_3AR	CCCCTGTAGTTCATATGTGG
Gfap_4AF	CCACATATGAACTACAGGGG
Gfap_4AR	GCATAGTGAGGGAGATCTTG
Gfap_6AF	TCTCCCTCACTATGCCATTA
Gfap_6AR	GTTCTCCTAATGAGTCCCAC
Gfap_7AF	TGCACATACATGTGTTGAGA
Gfap_7AR	AGTTCCAGATCCAGAGAGAA
Gfap_8AF	TAGACATAATGGTCAGGGGT
Gfap_8AR	CCCAGCTCAATAGACTTCTC
Gfap_9AF	TATGAAAAGTCACCAGAGGC
Gfap_9AR	ATGTCCCCCTGTAGTTCATA
Gfap_10AF	GAAGTCTATTGAGCTGGGAG
Gfap_10AR	AATAGAGCCTTGTTCTCTGC
Slc2a6_1F	CAGCCAATCGCATCTGTA
Slc2a6_1R	CTCCACTGCAGAGCTAAAG
Slc2a6_3F	TGTCTCATTGGACAGCAC
Slc2a6_3R	CACTGCAGAGCTAAAGCAT
Slc2a6_10F	TCCATAAAGCCAGACCCA
Slc2a6_10R	CTTGAGGCGCTGGATTC
Cd163_1F	CATCAACCATAGACCCCAAA
Cd163_1R	GTCCTGACTTGATTTCACCT
Cd163_2F	TCCAATGATGAGGTCAAAGG
Cd163_2R	TAGGTTTCCAATGGCCTTAC
Cd163_5F	ACCTTAGCTTTCATTCCAGG
Cd163_5R	TACACATCTGACATAGCAGC
Cdh1_1F	CCTGTTTGAGACAGAGGAG
Cdh1_1R	AAATCCCTTCCCTTATCTCG
Cdh1_2F	GTATGTGGAGGGTCCTGA
Cdh1_2R	GGATCCCAACTTTCTTGGAA
Cdh1_6F	GAACTTCTGCTAGACTCCTG
Cdh1_6R	ACCCTCCACATACCTGC
Cdh1_10F	GAATAGGAAGCTGGGAAGTC
Cdh1_10R	GCCCTCAACTTCCTCCA
HrK_1F	TTACCTCTCGGCTTTTTCTC
HrK_1R	TTAAAGTGTCACATGGTGGA
HrK_7F	TGGCTTTCCAGGCTATCT
HrK_7R	AAAGCCGAGAGGTAACTTTT
HrK_4F	AGATGTCTTGAGTGCAAAGG
HrK_4R	CCTGAACCCTGAAATGAAGG
Tchp_1F	AATGACGGAGGTCATTACAG
Tchp_1R	GGCCAGAGTGAGGAAATAAA
Tchp_2F	GTACTGTCGATTTACCTCCC
Tchp_2R	GCTCTCCAGGAAAAAGGAAT
Tchp_8F	AGTGCATGAGTCAGAGGTTA
Tchp_8R	GCGACAATGATGTGAAGATG
Trappc4_1F	CCCACAGATTCCCATTACAA
Trappc4_1R	CGGCCAAAAAGGATAAAGAC
Trappc4_6F	CAACAATCCCAGAAACCTCT
Trappc4_6R	AGCAATTTTACGACCAGTCT
Trappc4_2F	CCTCTTTAAGTGGCTGAACT
Trappc4_2R	TGACTGGGCAAAAATCAAAC
Trappc4_7F	GGAAAGAAGTGCTGGAGTAT
Trappc4_7R	CTTCTCGTTAGAGGTAAGGC
